# Supplementary material for: Glycine–phthalic acid (1/1)
Source: Acta Crystallogr Sect E Struct Rep Online. 2012 Dec 8;69(Pt 1):o57. doi: 10.1107/S160053681204977X (PMC3588298; doi:10.1107/S160053681204977X)
Supplement: Supplementary file 1 [file e-69-00o57-sup1.cif]

##############################################################################
#                                                                            #
# This CIF contains the data in a paper accepted for publication in          #
# Acta Crystallographica Section E. It conforms to the requirements of       #
# Notes for Authors for Acta Crystallographica Section E, and has been       #
# peer reviewed under the auspices of the IUCr Commission on Journals.       #
#                                                                            #
# Full details of the Crystallographic Information File format               #
# are given in the paper "The Crystallographic Information File (CIF):       #
# a New Standard Archive File for Crystallography" by S. R. Hall, F. H.      #
# Allen and I. D. Brown [Acta Cryst. (1991), A47, 655-685].                  #
#                                                                            #
# The current version of the core CIF dictionary is obtainable from          #
# ftp://ftp.iucr.org/pub/cif_core.dic.                                       #
#                                                                            #
# Software is freely available for graphical display of the structure(s)     #
# in this CIF. For information consult the CIF software page                 #
# http://www.iucr.org/resources/cif/software.                                #
#                                                                            #
# This file may be used for bona fide research purposes within the           #
# scientific community so long as proper attribution is given to the journal # 
# article from which it was obtained.                                        #
#                                                                            #
##############################################################################
data_I
_audit_creation_method     SHELXL-97
_chemical_name_systematic
;
2-Azaniumylethanoate--phthalic acid (1/1)
;
_chemical_name_common     'Glycine--phthalic acid (1/1)'
_chemical_formula_moiety     'C2 H5 N O2, C8 H6 O4'
_chemical_formula_sum     'C10 H11 N O6'
_chemical_formula_weight     241.20
_chemical_melting_point     ?
_symmetry_cell_setting     orthorhombic
_symmetry_space_group_name_H-M     'P b c a'
_symmetry_space_group_name_Hall     '-P 2ac 2ab'
loop_
    _symmetry_equiv_pos_as_xyz
    'x, y, z'
    '-x+1/2, -y, z+1/2'
    'x+1/2, -y+1/2, -z'
    '-x, y+1/2, -z+1/2'
    '-x, -y, -z'
    'x-1/2, y, -z-1/2'
    '-x-1/2, y-1/2, z'
    'x, -y-1/2, z-1/2'
_cell_length_a     7.9657(5)
_cell_length_b     11.3470(7)
_cell_length_c     23.513(2)
_cell_angle_alpha     90.00
_cell_angle_beta     90.00
_cell_angle_gamma     90.00
_cell_volume     2125.3(3)
_cell_formula_units_Z     8
_cell_measurement_reflns_used     8000
_cell_measurement_theta_min     2.55
_cell_measurement_theta_max     26.05
_cell_measurement_temperature     173(2)
_exptl_crystal_description     block
_exptl_crystal_colour     colourless
_exptl_crystal_size_max     0.53
_exptl_crystal_size_mid     0.46
_exptl_crystal_size_min     0.30
_exptl_crystal_density_diffrn     1.508
_exptl_crystal_density_meas     ?
_exptl_crystal_density_method     'not measured'
_exptl_crystal_F_000     1008
_exptl_absorpt_coefficient_mu     0.127
_exptl_absorpt_correction_type     none
_exptl_absorpt_process_details     ?
_exptl_absorpt_correction_T_min     ?
_exptl_absorpt_correction_T_max     ?
_exptl_special_details
;
;
_diffrn_ambient_temperature     173(2)
_diffrn_radiation_type     MoK\a
_diffrn_radiation_wavelength     0.71073
_diffrn_radiation_source     'fine-focus sealed tube'
_diffrn_radiation_monochromator     graphite
_diffrn_measurement_device_type     'Stoe IPDS'
_diffrn_measurement_method     'phi rotation'
_diffrn_detector_area_resol_mean     0.81\%A
_diffrn_reflns_number     15716
_diffrn_reflns_av_R_equivalents     0.0411
_diffrn_reflns_av_sigmaI/netI     0.0253
_diffrn_reflns_theta_min     3.09
_diffrn_reflns_theta_max     26.00
_diffrn_reflns_theta_full     26.00
_diffrn_measured_fraction_theta_max     0.998
_diffrn_measured_fraction_theta_full     0.998
_diffrn_reflns_limit_h_min     -9
_diffrn_reflns_limit_h_max     9
_diffrn_reflns_limit_k_min     -13
_diffrn_reflns_limit_k_max     13
_diffrn_reflns_limit_l_min     -29
_diffrn_reflns_limit_l_max     28
_diffrn_standards_number     ?
_diffrn_standards_interval_count     ?
_diffrn_standards_interval_time     ?
_diffrn_standards_decay_%     0
_refine_special_details
;
 Refinement of F^2^ against ALL reflections.  The weighted R-factor wR and
 goodness of fit S are based on F^2^, conventional R-factors R are based
 on F, with F set to zero for negative F^2^. The threshold expression of
 F^2^ > 2sigma(F^2^) is used only for calculating R-factors(gt) etc. and is
 not relevant to the choice of reflections for refinement.  R-factors based
 on F^2^ are statistically about twice as large as those based on F, and R-
 factors based on ALL data will be even larger.
;
_reflns_number_total     2077
_reflns_number_gt     1597
_reflns_threshold_expression     I>2\s(I)
_refine_ls_structure_factor_coef     Fsqd
_refine_ls_matrix_type     full
_refine_ls_R_factor_all     0.0446
_refine_ls_R_factor_gt     0.0342
_refine_ls_wR_factor_gt     0.0860
_refine_ls_wR_factor_ref     0.0903
_refine_ls_goodness_of_fit_ref     1.005
_refine_ls_restrained_S_all     1.005
_refine_ls_number_reflns     2077
_refine_ls_number_parameters     175
_refine_ls_number_restraints     0
_refine_ls_hydrogen_treatment     mixed
_refine_ls_weighting_scheme     calc
_refine_ls_weighting_details
                 'calc w=1/[\s^2^(Fo^2^)+(0.0640P)^2^] where P=(Fo^2^+2Fc^2^)/3'
_atom_sites_solution_hydrogens     geom
_atom_sites_solution_primary     direct
_atom_sites_solution_secondary     difmap
_refine_ls_shift/su_max     0.000
_refine_ls_shift/su_mean     0.000
_refine_diff_density_max     0.221
_refine_diff_density_min     -0.187
_refine_ls_extinction_method     'SHELXL97 (Sheldrick, 2008)'
_refine_ls_extinction_coef     0.0086(15)
_refine_ls_extinction_expression
                                  'Fc^*^=kFc[1+0.001xFc^2^\l^3^/sin(2\q)]^-1/4^'
loop_
    _atom_type_symbol
    _atom_type_description
    _atom_type_scat_dispersion_real
    _atom_type_scat_dispersion_imag
    _atom_type_scat_source
    'C' 'C' 0.0033 0.0016
                         'International Tables Vol C Tables 4.2.6.8 and 6.1.1.4'
    'H' 'H' 0.0000 0.0000
                         'International Tables Vol C Tables 4.2.6.8 and 6.1.1.4'
    'N' 'N' 0.0061 0.0033
                         'International Tables Vol C Tables 4.2.6.8 and 6.1.1.4'
    'O' 'O' 0.0106 0.0060
                         'International Tables Vol C Tables 4.2.6.8 and 6.1.1.4'
_computing_data_collection
                           'EXPOSE in <i>IPDS-I Software</i> (Stoe & Cie, 2000)'
_computing_cell_refinement
                             'CELL in <i>IPDS-I Software</i> (Stoe & Cie, 2000)'
_computing_data_reduction
                        'INTEGRATE in <i>IPDS-I Software</i> (Stoe & Cie, 2000)'
_computing_structure_solution     'SHELXS97 (Sheldrick, 2008)'
_computing_structure_refinement     'SHELXL97 (Sheldrick, 2008)'
_computing_molecular_graphics
                              'PLATON (Spek, 2009) and ORTEP-3 (Farrugia, 2012)'
_computing_publication_material     'SHELXL97 (Sheldrick, 2008)'
loop_
    _atom_site_type_symbol
    _atom_site_label
    _atom_site_fract_x
    _atom_site_fract_y
    _atom_site_fract_z
    _atom_site_U_iso_or_equiv
    _atom_site_adp_type
    _atom_site_calc_flag
    _atom_site_refinement_flags
    _atom_site_occupancy
    _atom_site_symmetry_multiplicity
    _atom_site_disorder_assembly
    _atom_site_disorder_group
    O O3 -0.06389(12) 0.23293(9) 0.08480(4) 0.0293(3) Uani d . 1 1 . .
    O O4 -0.00401(15) 0.40181(9) 0.12875(4) 0.0374(3) Uani d . 1 1 . .
    H H4O -0.058(3) 0.435(2) 0.0959(11) 0.075(7) Uiso d . 1 1 . .
    O O5 0.00354(13) -0.05643(9) 0.12213(4) 0.0365(3) Uani d . 1 1 . .
    O O6 0.19779(12) 0.05907(9) 0.08314(4) 0.0311(3) Uani d . 1 1 . .
    H H6O 0.205(3) -0.008(2) 0.0572(10) 0.072(6) Uiso d . 1 1 . .
    C C3 0.06342(15) 0.22668(12) 0.17621(5) 0.0238(3) Uani d . 1 1 . .
    C C4 0.10175(15) 0.10660(12) 0.17542(5) 0.0242(3) Uani d . 1 1 . .
    C C5 0.15369(17) 0.05214(13) 0.22514(6) 0.0294(3) Uani d . 1 1 . .
    H H5 0.1795 -0.0296 0.2247 0.035 Uiso calc R 1 1 . .
    C C6 0.16855(19) 0.11483(14) 0.27541(6) 0.0347(3) Uani d . 1 1 . .
    H H6 0.2054 0.0764 0.3091 0.042 Uiso calc R 1 1 . .
    C C7 0.12967(18) 0.23317(14) 0.27639(6) 0.0336(3) Uani d . 1 1 . .
    H H7 0.1387 0.2765 0.3108 0.040 Uiso calc R 1 1 . .
    C C8 0.07751(17) 0.28854(13) 0.22713(6) 0.0278(3) Uani d . 1 1 . .
    H H8 0.0508 0.3701 0.2280 0.033 Uiso calc R 1 1 . .
    C C9 -0.00603(16) 0.28671(12) 0.12521(5) 0.0249(3) Uani d . 1 1 . .
    C C10 0.09312(16) 0.03014(11) 0.12370(5) 0.0247(3) Uani d . 1 1 . .
    O O1 0.75187(11) 0.11587(8) -0.01838(4) 0.0269(2) Uani d . 1 1 . .
    O O2 0.65409(12) -0.01881(8) 0.04157(4) 0.0317(3) Uani d . 1 1 . .
    N N1 0.59761(16) 0.29647(10) 0.03063(5) 0.0258(3) Uani d . 1 1 . .
    H H1A 0.543(2) 0.3538(16) 0.0511(8) 0.042(5) Uiso d . 1 1 . .
    H H1B 0.560(2) 0.2998(17) -0.0061(9) 0.051(5) Uiso d . 1 1 . .
    H H1C 0.704(3) 0.3178(16) 0.0329(8) 0.043(5) Uiso d . 1 1 . .
    C C1 0.66689(15) 0.08474(11) 0.02398(5) 0.0226(3) Uani d . 1 1 . .
    C C2 0.57097(16) 0.17890(11) 0.05551(6) 0.0249(3) Uani d . 1 1 . .
    H H2A 0.4497 0.1599 0.0546 0.030 Uiso calc R 1 1 . .
    H H2B 0.6072 0.1798 0.0958 0.030 Uiso calc R 1 1 . .
loop_
    _atom_site_aniso_label
    _atom_site_aniso_U_11
    _atom_site_aniso_U_22
    _atom_site_aniso_U_33
    _atom_site_aniso_U_12
    _atom_site_aniso_U_13
    _atom_site_aniso_U_23
    O3 0.0348(5) 0.0245(5) 0.0286(5) -0.0013(4) -0.0052(4) -0.0042(4)
    O4 0.0615(7) 0.0201(6) 0.0307(6) -0.0003(5) -0.0090(5) -0.0012(4)
    O5 0.0476(6) 0.0296(6) 0.0322(6) -0.0152(5) 0.0070(4) -0.0067(4)
    O6 0.0368(5) 0.0226(5) 0.0338(5) -0.0036(4) 0.0124(4) -0.0055(4)
    C3 0.0231(6) 0.0230(7) 0.0251(7) -0.0023(5) 0.0022(5) -0.0020(5)
    C4 0.0215(6) 0.0229(7) 0.0280(7) -0.0032(5) 0.0035(5) -0.0018(5)
    C5 0.0318(7) 0.0250(7) 0.0315(7) 0.0004(6) 0.0006(5) 0.0024(6)
    C6 0.0398(8) 0.0363(9) 0.0279(7) -0.0013(6) -0.0036(6) 0.0047(6)
    C7 0.0408(8) 0.0355(9) 0.0245(7) -0.0047(7) -0.0017(6) -0.0044(6)
    C8 0.0313(7) 0.0239(7) 0.0283(7) -0.0016(5) 0.0009(5) -0.0055(5)
    C9 0.0269(6) 0.0213(7) 0.0266(7) -0.0011(5) 0.0014(5) -0.0026(5)
    C10 0.0278(6) 0.0186(7) 0.0277(7) -0.0001(5) 0.0021(5) -0.0004(5)
    O1 0.0323(5) 0.0227(5) 0.0256(5) -0.0013(4) 0.0069(4) -0.0038(4)
    O2 0.0415(6) 0.0204(5) 0.0332(5) 0.0037(4) 0.0057(4) 0.0041(4)
    N1 0.0293(6) 0.0192(6) 0.0288(6) 0.0010(5) 0.0024(5) -0.0043(5)
    C1 0.0244(6) 0.0211(7) 0.0223(6) -0.0002(5) -0.0017(5) -0.0016(5)
    C2 0.0283(7) 0.0216(7) 0.0247(6) -0.0002(5) 0.0040(5) -0.0012(5)
_geom_special_details
;
 All esds (except the esd in the dihedral angle between two l.s. planes)
 are estimated using the full covariance matrix.  The cell esds are taken
 into account individually in the estimation of esds in distances, angles
 and torsion angles; correlations between esds in cell parameters are only
 used when they are defined by crystal symmetry.  An approximate (isotropic)
 treatment of cell esds is used for estimating esds involving l.s. planes.
;
loop_
    _geom_bond_atom_site_label_1
    _geom_bond_atom_site_label_2
    _geom_bond_site_symmetry_2
    _geom_bond_distance
    _geom_bond_publ_flag
    O3 C9 . 1.2197(15) ?
    O4 C9 . 1.3088(18) ?
    O4 H4O . 0.96(3) ?
    O5 C10 . 1.2147(16) ?
    O6 C10 . 1.3086(16) ?
    O6 H6O . 0.98(2) ?
    C3 C8 . 1.3925(18) ?
    C3 C4 . 1.396(2) ?
    C3 C9 . 1.4859(18) ?
    C4 C5 . 1.3855(19) ?
    C4 C10 . 1.4955(18) ?
    C5 C6 . 1.385(2) ?
    C5 H5 . 0.9500 ?
    C6 C7 . 1.378(2) ?
    C6 H6 . 0.9500 ?
    C7 C8 . 1.382(2) ?
    C7 H7 . 0.9500 ?
    C8 H8 . 0.9500 ?
    O1 C1 . 1.2550(15) ?
    O2 C1 . 1.2498(16) ?
    N1 C2 . 1.4720(17) ?
    N1 H1A . 0.917(19) ?
    N1 H1B . 0.91(2) ?
    N1 H1C . 0.88(2) ?
    C1 C2 . 1.5083(18) ?
    C2 H2A . 0.9900 ?
    C2 H2B . 0.9900 ?
loop_
    _geom_angle_atom_site_label_1
    _geom_angle_atom_site_label_2
    _geom_angle_atom_site_label_3
    _geom_angle_site_symmetry_1
    _geom_angle_site_symmetry_3
    _geom_angle
    _geom_angle_publ_flag
    C9 O4 H4O . . 109.8(14) ?
    C10 O6 H6O . . 107.5(13) ?
    C8 C3 C4 . . 119.06(12) ?
    C8 C3 C9 . . 119.52(12) ?
    C4 C3 C9 . . 121.20(11) ?
    C5 C4 C3 . . 119.29(12) ?
    C5 C4 C10 . . 116.18(12) ?
    C3 C4 C10 . . 124.53(12) ?
    C6 C5 C4 . . 121.11(13) ?
    C6 C5 H5 . . 119.4 ?
    C4 C5 H5 . . 119.4 ?
    C7 C6 C5 . . 119.71(13) ?
    C7 C6 H6 . . 120.1 ?
    C5 C6 H6 . . 120.1 ?
    C6 C7 C8 . . 119.78(13) ?
    C6 C7 H7 . . 120.1 ?
    C8 C7 H7 . . 120.1 ?
    C7 C8 C3 . . 121.05(13) ?
    C7 C8 H8 . . 119.5 ?
    C3 C8 H8 . . 119.5 ?
    O3 C9 O4 . . 123.61(13) ?
    O3 C9 C3 . . 122.68(13) ?
    O4 C9 C3 . . 113.67(11) ?
    O5 C10 O6 . . 123.72(12) ?
    O5 C10 C4 . . 121.39(11) ?
    O6 C10 C4 . . 114.70(11) ?
    C2 N1 H1A . . 111.5(11) ?
    C2 N1 H1B . . 111.5(12) ?
    H1A N1 H1B . . 108.2(16) ?
    C2 N1 H1C . . 111.3(12) ?
    H1A N1 H1C . . 103.1(16) ?
    H1B N1 H1C . . 110.9(17) ?
    O2 C1 O1 . . 124.83(12) ?
    O2 C1 C2 . . 117.52(11) ?
    O1 C1 C2 . . 117.64(11) ?
    N1 C2 C1 . . 111.94(11) ?
    N1 C2 H2A . . 109.2 ?
    C1 C2 H2A . . 109.2 ?
    N1 C2 H2B . . 109.2 ?
    C1 C2 H2B . . 109.2 ?
    H2A C2 H2B . . 107.9 ?
loop_
    _geom_torsion_atom_site_label_1
    _geom_torsion_atom_site_label_2
    _geom_torsion_atom_site_label_3
    _geom_torsion_atom_site_label_4
    _geom_torsion_site_symmetry_1
    _geom_torsion_site_symmetry_2
    _geom_torsion_site_symmetry_3
    _geom_torsion_site_symmetry_4
    _geom_torsion
    _geom_torsion_publ_flag
    C8 C3 C4 C5 . . . . -0.36(18) ?
    C9 C3 C4 C5 . . . . -174.93(12) ?
    C8 C3 C4 C10 . . . . -179.55(12) ?
    C9 C3 C4 C10 . . . . 5.88(19) ?
    C3 C4 C5 C6 . . . . -0.2(2) ?
    C10 C4 C5 C6 . . . . 179.09(12) ?
    C4 C5 C6 C7 . . . . 0.6(2) ?
    C5 C6 C7 C8 . . . . -0.5(2) ?
    C6 C7 C8 C3 . . . . 0.0(2) ?
    C4 C3 C8 C7 . . . . 0.46(19) ?
    C9 C3 C8 C7 . . . . 175.12(12) ?
    C8 C3 C9 O3 . . . . -159.60(13) ?
    C4 C3 C9 O3 . . . . 14.95(19) ?
    C8 C3 C9 O4 . . . . 18.29(17) ?
    C4 C3 C9 O4 . . . . -167.16(12) ?
    C5 C4 C10 O5 . . . . 59.45(18) ?
    C3 C4 C10 O5 . . . . -121.34(15) ?
    C5 C4 C10 O6 . . . . -115.59(13) ?
    C3 C4 C10 O6 . . . . 63.62(17) ?
    O2 C1 C2 N1 . . . . 179.74(11) ?
    O1 C1 C2 N1 . . . . -1.15(17) ?
loop_
    _geom_hbond_atom_site_label_D
    _geom_hbond_atom_site_label_H
    _geom_hbond_atom_site_label_A
    _geom_hbond_site_symmetry_A
    _geom_hbond_distance_DH
    _geom_hbond_distance_HA
    _geom_hbond_distance_DA
    _geom_hbond_angle_DHA
    N1 H1A O5 7_665 0.917(19) 1.992(19) 2.8398(16) 153.0(16)
    N1 H1B O3 3 0.91(2) 2.13(2) 3.0219(16) 164.6(17)
    N1 H1C O2 7_765 0.88(2) 2.181(19) 2.8934(16) 137.4(15)
    N1 H1C O3 1_655 0.88(2) 2.416(19) 3.0681(16) 130.9(15)
    O4 H4O O2 7_665 0.96(3) 1.58(3) 2.5383(14) 175(2)
    O6 H6O O1 5_655 0.98(2) 1.56(2) 2.5337(13) 171(2)
data_global
_journal_date_recd_electronic     2012-11-06
_journal_date_accepted     2012-12-04
_journal_name_full     'Acta Crystallographica, Section E'
_journal_year     2013
_journal_volume     69
_journal_issue      1
_journal_page_first     o57
_journal_page_last     o57
_journal_paper_category     QO
_journal_paper_doi     10.1107/S160053681204977X
_journal_coeditor_code     CV5360
_publ_contact_author_name     'Dr S. Thamotharan'
_publ_contact_author_address
;
Department of Bioinformatics
School of Chemical and Biotechnology
SASTRA University
Thanjavur 613 401
India
;
_publ_contact_author_email     'thamu@scbt.sastra.edu'
_publ_contact_author_fax     '+91 4362 264120'
_publ_contact_author_phone     '+91 4362 264101'
_publ_section_title
;
Glycine--phthalic acid (1/1)
;
loop_
    _publ_author_name
    _publ_author_address
    'Balakrishnan, T.'
;
School of Physics
Bharathidasan University
Tiruchirappalli 620 024
India
;
    'Ramamurthi, K.'
;
Department of Physics and Nanotechnology
SRM University
Kattankulathur 603 203
India
;
    'Thamotharan, S.'
;
Department of Bioinformatics
School of Chemical and Biotechnology
SASTRA University
Thanjavur 613 401
India
;
