# Supplementary material for: Glycine–phthalic acid (1/1)
Source: Acta Crystallogr Sect E Struct Rep Online. 2012 Dec 8;69(Pt 1):o57. doi: 10.1107/S160053681204977X (PMC3588298; doi:10.1107/S160053681204977X)
Supplement: Supplementary file 2 [file e-69-00o57-Isup2.hkl]

#
# h,k,l, Fc-squared, Fo-squared, sigma(Fo-squared) and status flag
#
data_I
_shelx_title ' GPA       P b c a      R = 0.03'
_shelx_refln_list_code          4
_shelx_F_calc_maximum      209.15
_exptl_crystal_F_000      1008.00
_reflns_d_resolution_high  0.8106
 
loop_
 _symmetry_equiv_pos_as_xyz
 'x, y, z'
 '-x+1/2, -y, z+1/2'
 'x+1/2, -y+1/2, -z'
 '-x, y+1/2, -z+1/2'
 '-x, -y, -z'
 'x-1/2, y, -z-1/2'
 '-x-1/2, y-1/2, z'
 'x, -y-1/2, z-1/2'
 
_cell_length_a     7.9657
_cell_length_b    11.3470
_cell_length_c    23.5130
_cell_angle_alpha  90.000
_cell_angle_beta   90.000
_cell_angle_gamma  90.000
 
_shelx_F_squared_multiplier     1.000
 
loop_
 _refln_index_h
 _refln_index_k
 _refln_index_l
 _refln_F_squared_calc
 _refln_F_squared_meas
 _refln_F_squared_sigma
 _refln_observed_status
   2   0   0    15424.67    14868.54    287.63 o
   4   0   0      470.68      631.72     82.37 o
   6   0   0        0.86        0.86      7.27 o
   8   0   0       26.13       24.01      8.07 o
   2   1   0    42427.31    48501.01   2694.33 o
   4   1   0      101.05      111.88      4.87 o
   6   1   0      344.99      358.15      6.56 o
   8   1   0      297.09      300.96      7.88 o
   0   2   0       49.37       23.70     11.95 o
   2   2   0    18885.90    19461.82    194.54 o
   4   2   0      232.77      216.41      5.63 o
   6   2   0     4913.52     5244.30     85.37 o
   8   2   0      196.58      194.85      7.72 o
   2   3   0     2003.86     1909.07     20.05 o
   4   3   0     3143.28     3265.41     49.62 o
   6   3   0      195.35      177.21      7.34 o
   8   3   0       44.97       41.05      8.21 o
   0   4   0     4031.82     3688.39     46.77 o
   2   4   0     4356.23     4223.62     70.82 o
   4   4   0     3402.75     3273.82     39.79 o
   6   4   0       59.51       69.20      5.59 o
   8   4   0      190.47      193.20      9.10 o
   2   5   0     1124.96     1151.73     14.13 o
   4   5   0     1066.64     1037.49     14.79 o
   6   5   0       29.93       28.82      6.49 o
   8   5   0       30.72       26.63      9.93 o
   0   6   0    13767.13    14952.32    385.91 o
   2   6   0      518.58      523.28     13.29 o
   4   6   0      631.93      587.15     14.61 o
   6   6   0      309.49      288.69     16.23 o
   8   6   0        4.27       -0.45      9.25 o
   2   7   0        9.01        5.78     11.30 o
   4   7   0     1242.68     1235.75     33.52 o
   6   7   0      384.52      397.86      9.53 o
   8   7   0      227.25      217.86     13.99 o
   0   8   0      106.24       84.28     14.96 o
   2   8   0      403.23      363.59     12.43 o
   4   8   0       19.43       11.34     12.06 o
   6   8   0      276.59      294.03     11.45 o
   8   8   0       51.76       46.64     10.08 o
   2   9   0     1224.24     1234.39     49.26 o
   4   9   0       34.23       25.33     10.32 o
   6   9   0        0.51       -3.81     11.12 o
   0  10   0      833.84      811.43     31.17 o
   2  10   0      116.99       72.08     13.87 o
   4  10   0        7.06        7.29     10.22 o
   6  10   0       92.55       73.41     13.77 o
   2  11   0      156.95      136.90     13.62 o
   4  11   0     1462.41     1449.47     22.35 o
   6  11   0       28.52       14.31     13.67 o
   0  12   0     1076.79     1056.82     46.23 o
   2  12   0       13.69        0.89     17.31 o
   4  12   0        9.61       14.97     16.11 o
   2  13   0      215.43      172.07     17.68 o
   1   1   1       10.84       14.01      5.69 o
   2   1   1    19209.53    19808.08    151.06 o
   3   1   1      364.15      359.35      5.61 o
   4   1   1     1068.20     1005.05     12.38 o
   5   1   1       26.39       29.97      3.04 o
   6   1   1       16.79       17.35      4.16 o
   7   1   1      589.19      679.49      8.91 o
   8   1   1        7.99        4.94      5.16 o
   9   1   1      342.63      357.14      8.66 o
   0   2   1     2795.73     2407.20     52.57 o
   1   2   1      630.81      582.58      9.62 o
   2   2   1     7248.90     6887.28     69.69 o
   3   2   1     2146.30     1994.54     20.97 o
   4   2   1     5195.91     5312.27     70.57 o
   5   2   1      469.62      479.42      6.62 o
   6   2   1       79.41       91.23      4.80 o
   7   2   1        0.12       -2.33      4.74 o
   8   2   1      206.24      232.77      5.81 o
   9   2   1      110.65      103.25      7.56 o
   1   3   1      536.66      475.12      8.38 o
   2   3   1      901.20      796.19      7.18 o
   3   3   1     2181.46     2138.72     13.02 o
   4   3   1        5.73      118.34     35.38 o
   5   3   1      531.67      571.03      5.26 o
   6   3   1        0.01        0.81      4.82 o
   7   3   1       20.04       11.67      5.00 o
   8   3   1       16.30       14.47      4.84 o
   9   3   1       21.77       23.27      6.94 o
   0   4   1      915.66      764.07     13.67 o
   1   4   1      647.10      695.31      9.06 o
   2   4   1     3169.08     3299.87     40.02 o
   3   4   1      191.81      180.34      4.83 o
   4   4   1     1301.67     1367.62     13.48 o
   5   4   1        9.44        6.83      4.09 o
   6   4   1        9.37        5.35      4.87 o
   7   4   1       18.17       15.05      5.52 o
   8   4   1       11.22       12.75      6.39 o
   9   4   1       88.25       77.50      6.95 o
   1   5   1      677.61      601.20      8.42 o
   2   5   1      844.15      904.27     13.19 o
   3   5   1      137.26      139.22      5.03 o
   4   5   1        0.27        3.09      4.56 o
   5   5   1      105.41       92.19      5.40 o
   6   5   1        2.80        1.17      4.69 o
   7   5   1       50.35       51.92      4.86 o
   8   5   1       24.32       19.85      6.75 o
   9   5   1       12.20        9.97      6.71 o
   0   6   1       11.85       12.55      7.58 o
   1   6   1     6356.57     6281.59     84.63 o
   2   6   1      310.78      283.44      6.68 o
   3   6   1      358.47      328.06      7.22 o
   4   6   1       53.34       58.67      4.78 o
   5   6   1        3.77        3.11      4.80 o
   6   6   1       84.89       85.23      5.45 o
   7   6   1       90.67       79.99      6.12 o
   8   6   1       62.13       55.15      7.72 o
   1   7   1     1231.49     1251.78     14.02 o
   2   7   1       41.16       52.08      7.56 o
   3   7   1      286.91      307.83      8.71 o
   4   7   1      205.91      199.02      6.69 o
   5   7   1       68.52       84.89      6.20 o
   6   7   1       17.88       16.95      6.57 o
   7   7   1      194.51      206.66      7.82 o
   8   7   1      103.50       83.78      7.11 o
   0   8   1       39.76       41.97      9.27 o
   1   8   1     1359.40     1324.90     13.64 o
   2   8   1      330.65      349.32      9.86 o
   3   8   1       57.84       70.29      7.71 o
   4   8   1      321.03      330.08      8.94 o
   5   8   1       83.57       88.77      7.56 o
   6   8   1        4.92        3.27      5.62 o
   7   8   1       77.08       76.37      8.24 o
   8   8   1       32.92       23.32      7.26 o
   1   9   1       57.79       70.80      8.13 o
   2   9   1        0.93        2.41      8.41 o
   3   9   1        4.83        2.93      7.63 o
   4   9   1        0.59       -0.51      6.57 o
   5   9   1     1735.02     1818.09     58.52 o
   6   9   1       53.56       37.61     11.20 o
   7   9   1      572.96      513.16     14.37 o
   0  10   1      217.08      184.17     12.20 o
   1  10   1       35.18       29.52      9.53 o
   2  10   1      118.63      110.24      9.16 o
   3  10   1      955.56      883.09     12.33 o
   4  10   1      112.72       95.11      8.47 o
   5  10   1      186.83      219.98     11.64 o
   6  10   1       56.04       43.96      9.45 o
   1  11   1     1467.39     1474.10     23.06 o
   2  11   1       56.39       50.51      9.07 o
   3  11   1        0.00       -2.69      8.98 o
   4  11   1       98.70       97.54     11.47 o
   5  11   1       31.66       36.54      8.70 o
   6  11   1        9.39        8.70     10.45 o
   0  12   1      139.31      129.99     16.75 o
   1  12   1        1.50       -0.58     12.75 o
   2  12   1       19.15       10.24     11.17 o
   3  12   1      476.50      511.59     12.38 o
   4  12   1        1.33        3.26     10.20 o
   5  12   1       75.82       66.03     24.21 o
   1  13   1        0.51        2.06     13.10 o
   2  13   1       49.53       38.37     12.27 o
   3  13   1      133.33      116.12     12.35 o
   1   0   2      572.33      535.77     14.16 o
   2   0   2     3056.75     3078.90     51.91 o
   3   0   2     1185.16     1080.22     25.51 o
   4   0   2     1942.64     1907.10     25.18 o
   5   0   2      104.37      122.71      4.53 o
   6   0   2      279.53      298.90      7.77 o
   7   0   2      259.03      272.83      7.45 o
   8   0   2        2.24       -3.82      7.29 o
   9   0   2      151.40      139.01      8.50 o
   1   1   2    12029.27    12050.66    180.96 o
   2   1   2     3673.29     3862.64     48.27 o
   3   1   2     2991.35     2747.59     32.20 o
   4   1   2      234.45      252.34      4.66 o
   5   1   2      117.21      122.74      4.77 o
   6   1   2        2.35        1.14      4.26 o
   7   1   2      106.01      104.18      5.20 o
   8   1   2       35.35       31.61      4.57 o
   9   1   2        0.16        4.37      6.83 o
   0   2   2     2872.44     2679.96     47.23 o
   1   2   2     5415.74     4742.89     72.93 o
   2   2   2     1662.89     1545.79     17.24 o
   3   2   2     1806.01     1657.88     26.21 o
   4   2   2       94.91       90.19      4.07 o
   5   2   2      316.00      315.42      5.85 o
   6   2   2      316.61      331.98      5.32 o
   7   2   2       81.97       87.83      5.37 o
   8   2   2        0.09       -0.45      5.08 o
   9   2   2       84.02       95.75      6.16 o
   1   3   2      227.89      248.61      7.08 o
   2   3   2       94.94       91.17      4.65 o
   3   3   2     4497.40     4475.42     61.95 o
   4   3   2      184.65      193.50      4.61 o
   5   3   2      129.10      152.31      5.55 o
   6   3   2      366.72      379.19      6.13 o
   7   3   2        0.00        0.12      4.60 o
   8   3   2        2.94       -0.87      5.44 o
   9   3   2      193.63      179.43      6.39 o
   0   4   2      152.77      149.35      8.13 o
   1   4   2      384.23      413.51      7.70 o
   2   4   2      643.73      601.01      7.49 o
   3   4   2      180.14      172.51      4.53 o
   4   4   2      956.05      930.22      8.13 o
   5   4   2        1.90        1.55      4.72 o
   6   4   2      400.45      402.96      7.13 o
   7   4   2       29.43       25.36      4.72 o
   8   4   2       56.60       64.71      6.25 o
   9   4   2       47.58       43.16      6.79 o
   1   5   2     3114.66     3104.17     19.86 o
   2   5   2     2392.74     2463.40     23.42 o
   3   5   2      917.64      854.81     10.06 o
   4   5   2      745.10      798.16      7.72 o
   5   5   2      166.82      166.61      5.36 o
   6   5   2       99.21      102.24      5.18 o
   7   5   2      749.47      778.95     11.60 o
   8   5   2       29.11       24.99      6.52 o
   9   5   2      111.86      101.28      7.09 o
   0   6   2     1771.90     2036.18     17.86 o
   1   6   2      400.62      416.65      7.07 o
   2   6   2      415.48      445.89      7.34 o
   3   6   2       14.39        3.28      5.93 o
   4   6   2     1007.16     1088.27     11.81 o
   5   6   2        1.29        1.74      4.67 o
   6   6   2       14.95       14.12      5.26 o
   7   6   2        1.79        1.96      5.21 o
   8   6   2        9.66        9.83      7.28 o
   1   7   2     2828.42     3043.16     23.66 o
   2   7   2      820.51      907.02      9.70 o
   3   7   2     3549.65     3883.48     40.24 o
   4   7   2      766.35      784.00      8.19 o
   5   7   2        0.02        0.92      5.36 o
   6   7   2       50.41       47.76      5.29 o
   7   7   2       15.61       18.48      6.83 o
   8   7   2      288.98      262.78      8.06 o
   0   8   2      197.43      207.64     10.54 o
   1   8   2      253.47      268.21      8.87 o
   2   8   2      318.26      349.03      9.22 o
   3   8   2       89.08       74.59      7.80 o
   4   8   2      401.62      384.75      8.64 o
   5   8   2       95.25      112.34      7.52 o
   6   8   2        1.45        0.49      7.22 o
   7   8   2      207.06      170.84      8.00 o
   8   8   2       88.67       77.78      8.22 o
   1   9   2      129.86      137.61      8.51 o
   2   9   2     1940.11     1895.82     15.31 o
   3   9   2      342.45      327.29     12.94 o
   4   9   2       45.71       34.97      7.28 o
   5   9   2      507.89      489.87     15.00 o
   6   9   2       28.22       22.26      8.70 o
   7   9   2      174.19      175.70     10.02 o
   0  10   2      325.31      365.19     12.99 o
   1  10   2      190.88      190.69      9.16 o
   2  10   2      149.53      145.95      9.32 o
   3  10   2       39.65       36.12      8.02 o
   4  10   2       76.35       67.75      7.63 o
   5  10   2       36.28       36.93      9.20 o
   6  10   2       16.63        8.62     10.34 o
   1  11   2      899.22      880.01     14.77 o
   2  11   2      237.01      196.84      9.97 o
   3  11   2      315.84      304.68      9.76 o
   4  11   2      161.07      176.55      9.83 o
   5  11   2        2.61        0.26     10.15 o
   6  11   2       21.93       19.62     10.57 o
   0  12   2      172.57      145.07     16.59 o
   1  12   2      162.09      167.77     12.48 o
   2  12   2       25.70       23.97     11.14 o
   3  12   2       40.52       30.38     11.46 o
   4  12   2      149.01      114.91     10.04 o
   1  13   2      117.96      122.04     13.30 o
   2  13   2        1.18        6.94     11.45 o
   3  13   2       65.68       60.39     12.50 o
   1   1   3     5424.55     4897.20     59.22 o
   2   1   3     2500.76     2163.29     26.75 o
   3   1   3     2901.71     2747.26     22.25 o
   4   1   3       37.77       35.96      4.29 o
   5   1   3      271.73      303.51      5.69 o
   6   1   3      256.68      263.33      5.12 o
   7   1   3       49.15       50.46      4.53 o
   8   1   3       86.16       88.00      5.20 o
   9   1   3       20.15       13.46      6.88 o
   0   2   3     4152.97     3708.43    103.92 o
   1   2   3     4690.35     4526.33     71.90 o
   2   2   3      512.52      466.65      6.24 o
   3   2   3      188.53      153.14      4.31 o
   4   2   3      692.39      643.92      8.37 o
   5   2   3      432.20      451.79      8.48 o
   6   2   3      988.52     1049.24      9.02 o
   7   2   3      182.01      189.14      4.71 o
   8   2   3      712.73      761.76     19.47 o
   9   2   3        8.62        8.73      6.68 o
   1   3   3     6659.70     6112.57    113.22 o
   2   3   3     2462.57     2189.05     12.99 o
   3   3   3      285.37      269.31      5.21 o
   4   3   3      715.95      676.95     10.19 o
   5   3   3      110.16      116.19      5.08 o
   6   3   3       18.53       12.47      4.51 o
   7   3   3      344.68      353.51      5.71 o
   8   3   3        4.02        5.91      5.87 o
   9   3   3       52.11       41.22      7.04 o
   0   4   3     3119.10     3251.01     53.34 o
   1   4   3     2394.80     2137.44     27.33 o
   2   4   3     5453.75     5346.47     37.70 o
   3   4   3      411.21      408.78      5.96 o
   4   4   3       48.99       51.40      4.07 o
   5   4   3       96.31      106.24      5.75 o
   6   4   3        0.65        3.87      4.51 o
   7   4   3      260.38      264.04      5.41 o
   8   4   3        2.50       -0.09      6.34 o
   9   4   3       16.83       14.61      5.69 o
   1   5   3       12.44        9.24      4.71 o
   2   5   3      351.62      379.27      6.98 o
   3   5   3      142.58      161.17      4.76 o
   4   5   3        4.13        4.12      4.81 o
   5   5   3      340.80      349.28      6.09 o
   6   5   3       21.98       15.99      5.03 o
   7   5   3       10.26        9.59      4.94 o
   8   5   3        0.88        0.69      6.73 o
   9   5   3      158.25      129.66      6.74 o
   0   6   3      932.37      915.69     12.90 o
   1   6   3     1671.40     1702.60     20.20 o
   2   6   3      399.36      409.38      6.46 o
   3   6   3       74.07       65.19      6.64 o
   4   6   3       25.02       12.76      5.05 o
   5   6   3       14.74       16.46      4.58 o
   6   6   3     1046.86     1123.76     12.15 o
   7   6   3      527.32      579.73     17.06 o
   8   6   3      568.09      613.14     10.14 o
   1   7   3      186.44      179.63      6.93 o
   2   7   3      231.34      231.39      6.37 o
   3   7   3        1.08        2.73      5.45 o
   4   7   3      183.53      173.82      7.21 o
   5   7   3      100.77       99.18      5.20 o
   6   7   3      334.72      348.10      6.42 o
   7   7   3        7.25        7.95      6.81 o
   8   7   3        4.90        2.01      7.62 o
   0   8   3      231.66      294.90     10.02 o
   1   8   3      311.69      314.14      7.57 o
   2   8   3      111.66      110.60      6.98 o
   3   8   3      113.51      110.06      6.97 o
   4   8   3      138.68      161.26      6.82 o
   5   8   3        1.49        2.69      5.33 o
   6   8   3        4.53        1.61      5.56 o
   7   8   3       72.22       68.96      7.53 o
   8   8   3      142.41      116.88     16.82 o
   1   9   3      654.45      689.58     10.85 o
   2   9   3      558.69      535.03     10.84 o
   3   9   3      333.23      338.67      9.23 o
   4   9   3       23.09       10.77      7.88 o
   5   9   3      373.03      359.30      8.92 o
   6   9   3      123.68      134.42      9.65 o
   7   9   3      186.00      177.20      9.99 o
   0  10   3      541.81      467.54     13.59 o
   1  10   3        2.05        1.22      7.56 o
   2  10   3      543.34      533.05     11.01 o
   3  10   3       10.22       10.77      8.77 o
   4  10   3       22.41       15.56      7.36 o
   5  10   3      768.86      846.15     25.22 o
   6  10   3      275.22      273.40     11.32 o
   1  11   3       63.94       64.81      8.74 o
   2  11   3      441.45      413.87     10.94 o
   3  11   3      307.63      321.20     10.22 o
   4  11   3       62.12       71.33      8.72 o
   5  11   3       11.95       11.89     10.24 o
   0  12   3      215.25      228.95     17.29 o
   1  12   3       13.62       11.41     11.57 o
   2  12   3      129.42      146.50     12.34 o
   3  12   3        0.30        0.64     11.25 o
   4  12   3       16.92        1.99     11.58 o
   1  13   3        5.43        9.63     13.20 o
   2  13   3       12.18        4.41     11.62 o
   3  13   3        1.65        2.06     11.71 o
   0   0   4      845.77      667.54     19.07 o
   1   0   4     4251.44     3713.31     79.80 o
   2   0   4    43742.67    50526.23    864.26 o
   3   0   4    31892.70    35353.68    626.66 o
   4   0   4     9944.10     9908.40     83.26 o
   5   0   4      362.18      399.71     14.07 o
   6   0   4      300.26      289.03      8.60 o
   7   0   4        2.59        1.92      6.46 o
   8   0   4       50.88       52.01      6.55 o
   9   0   4      194.04      189.24      8.73 o
   1   1   4     5284.65     4581.03     63.51 o
   2   1   4    12137.80    12146.16     98.56 o
   3   1   4      587.47      587.00      7.67 o
   4   1   4      816.94      774.97     10.11 o
   5   1   4     1146.95     1227.99     14.07 o
   6   1   4        0.73        4.84      4.81 o
   7   1   4      298.02      310.79      5.52 o
   8   1   4       31.68       24.68      5.22 o
   9   1   4        0.14        2.47      6.31 o
   0   2   4     3633.50     3279.50    125.12 o
   1   2   4      558.95      476.79      9.71 o
   2   2   4     2516.33     2409.94     22.49 o
   3   2   4     2242.68     2262.60     38.49 o
   4   2   4        6.40       11.77      3.73 o
   5   2   4     5483.55     5790.28     48.54 o
   6   2   4      750.70      835.99     15.27 o
   7   2   4        0.13       -0.88      4.78 o
   8   2   4       24.03       21.30      4.91 o
   9   2   4      546.54      587.25     13.50 o
   1   3   4       91.98       94.74      5.78 o
   2   3   4     1890.12     1815.22     26.63 o
   3   3   4      229.44      210.92      4.77 o
   4   3   4     1728.22     1690.69     19.75 o
   5   3   4      339.75      349.89      6.06 o
   6   3   4        9.01       10.93      4.68 o
   7   3   4      313.98      318.65      6.70 o
   8   3   4      769.79      834.39     14.20 o
   9   3   4       16.40        9.31      6.21 o
   0   4   4     1276.04     1086.96     18.56 o
   1   4   4     2469.67     2518.84     26.08 o
   2   4   4     1028.16     1049.58      9.43 o
   3   4   4      206.41      207.47      4.52 o
   4   4   4     1097.40     1116.57     10.59 o
   5   4   4      371.54      412.12      6.44 o
   6   4   4      197.78      190.10      5.07 o
   7   4   4      174.78      172.72      5.74 o
   8   4   4       20.69       10.88      6.42 o
   9   4   4        2.02       -2.20      6.47 o
   1   5   4     1793.24     1647.36     17.32 o
   2   5   4      110.88      110.32      5.43 o
   3   5   4      288.98      280.67      5.73 o
   4   5   4       97.50      107.21      5.61 o
   5   5   4        0.51        2.08      5.22 o
   6   5   4       52.59       50.83      4.91 o
   7   5   4      137.38      126.69      5.47 o
   8   5   4      109.78      112.78      6.72 o
   9   5   4       10.38       10.02      6.80 o
   0   6   4     1423.78     1334.73     21.10 o
   1   6   4      635.24      572.89      7.36 o
   2   6   4     3449.70     3445.72     25.26 o
   3   6   4      423.83      451.91      7.00 o
   4   6   4     1107.18     1117.12     19.19 o
   5   6   4      198.19      216.70      5.36 o
   6   6   4       34.62       29.77      5.34 o
   7   6   4        0.56        2.84      5.21 o
   8   6   4        0.00       -3.13      6.33 o
   1   7   4      166.50      144.26      5.87 o
   2   7   4     1070.50     1183.66     11.71 o
   3   7   4      203.71      219.02      6.19 o
   4   7   4       51.62       59.51      6.17 o
   5   7   4       97.18       85.74      5.50 o
   6   7   4        1.19        1.10      5.05 o
   7   7   4       27.17       24.83      6.77 o
   8   7   4       11.70       10.90      6.60 o
   0   8   4      678.60      681.95     11.89 o
   1   8   4        0.60        1.56      6.03 o
   2   8   4      347.36      357.77      7.42 o
   3   8   4        8.35        3.82      6.78 o
   4   8   4      926.85      893.89     11.14 o
   5   8   4        1.85       -1.52      5.74 o
   6   8   4      150.07      152.61      6.34 o
   7   8   4       65.53       58.18      6.54 o
   1   9   4     1254.35     1272.18     12.82 o
   2   9   4      900.14      906.07      9.98 o
   3   9   4      277.95      293.83      8.41 o
   4   9   4       82.85       76.14      7.56 o
   5   9   4      206.37      224.08      7.71 o
   6   9   4        0.22        3.90      7.38 o
   7   9   4        1.78        7.19      9.18 o
   0  10   4      588.66      648.30     13.95 o
   1  10   4      335.77      331.87      9.55 o
   2  10   4      193.15      199.91      9.18 o
   3  10   4      170.39      166.10      9.48 o
   4  10   4       15.70        7.06      9.03 o
   5  10   4       20.38       23.84     10.01 o
   6  10   4      224.73      231.27     12.38 o
   1  11   4      133.47      116.37      9.17 o
   2  11   4       35.73       30.31      8.17 o
   3  11   4       34.06       23.69     11.03 o
   4  11   4        0.29       -0.44     10.03 o
   5  11   4      151.26      141.98     10.94 o
   0  12   4       22.93       25.71     16.53 o
   1  12   4       37.28       35.96     11.25 o
   2  12   4       61.99       42.56     11.84 o
   3  12   4      128.47      116.82     11.73 o
   4  12   4       10.35       -1.22     10.41 o
   1  13   4       16.08        5.40     12.64 o
   2  13   4      233.46      221.16     12.63 o
   3  13   4        2.82        1.92     11.75 o
   1   1   5      957.55      945.16      9.43 o
   2   1   5     3471.32     3315.77     48.65 o
   3   1   5     1384.54     1207.08     17.50 o
   4   1   5     6965.92     6941.14     96.91 o
   5   1   5      767.01      769.22     16.62 o
   6   1   5        1.08        2.26      5.27 o
   7   1   5       24.18       18.22      5.24 o
   8   1   5      648.16      683.52     11.24 o
   9   1   5       27.13       18.00      6.64 o
   0   2   5     4103.62     4060.23     82.87 o
   1   2   5     5893.61     5716.42     70.18 o
   2   2   5     1995.56     1966.11     34.47 o
   3   2   5     4760.69     4757.59     40.81 o
   4   2   5      644.54      606.41      9.03 o
   5   2   5       27.57       30.01      4.91 o
   6   2   5     2952.66     3180.00     53.79 o
   7   2   5       81.03       70.34      5.00 o
   8   2   5       66.28       67.36      5.02 o
   9   2   5       13.34       11.50      5.58 o
   1   3   5     3858.92     3566.44     45.47 o
   2   3   5     3371.94     3265.46     38.71 o
   3   3   5      264.60      275.01      5.24 o
   4   3   5      130.12      121.42      4.35 o
   5   3   5       19.18       29.08      4.61 o
   6   3   5        2.24        2.67      4.92 o
   7   3   5        6.60        0.22      5.30 o
   8   3   5       27.44       22.22      5.98 o
   9   3   5      204.18      195.20      6.69 o
   0   4   5     2922.26     2817.32     33.97 o
   1   4   5     3813.60     3525.67     38.88 o
   2   4   5       14.84       18.74      4.36 o
   3   4   5        0.00        3.09      3.75 o
   4   4   5      118.73      109.26      4.88 o
   5   4   5      277.69      293.15      6.38 o
   6   4   5      427.30      455.81      8.87 o
   7   4   5       13.78        9.61      4.75 o
   8   4   5       20.43       17.59      6.43 o
   9   4   5      196.46      175.63      7.00 o
   1   5   5      111.16      110.02      5.55 o
   2   5   5      200.04      175.87      5.21 o
   3   5   5      334.10      330.42      5.77 o
   4   5   5       72.65       69.97      5.60 o
   5   5   5      490.77      549.95      8.16 o
   6   5   5       62.37       66.45      5.17 o
   7   5   5       34.65       28.56      4.86 o
   8   5   5       26.86       22.93      6.52 o
   9   5   5       49.93       45.58     12.10 o
   0   6   5        8.36        1.96      6.62 o
   1   6   5      548.44      525.01      8.32 o
   2   6   5       53.08       44.13      4.51 o
   3   6   5       12.78       14.91      5.22 o
   4   6   5     1297.65     1379.91     19.09 o
   5   6   5       63.89       66.61      5.38 o
   6   6   5      109.20      113.83      5.97 o
   7   6   5        8.97        6.42      4.93 o
   8   6   5      160.20      146.40      6.58 o
   1   7   5       13.61        5.44      5.07 o
   2   7   5      437.24      494.44      7.02 o
   3   7   5      126.55      129.03      5.77 o
   4   7   5     1019.67     1084.93     16.60 o
   5   7   5       94.14       90.00      5.86 o
   6   7   5       18.88       16.80      5.08 o
   7   7   5       81.52       81.52      7.24 o
   8   7   5       23.77       17.51      6.57 o
   0   8   5      561.33      549.60      9.78 o
   1   8   5       68.19       61.27      6.14 o
   2   8   5       14.10       14.85      5.77 o
   3   8   5      895.45      937.04     10.54 o
   4   8   5       29.67       33.03      6.07 o
   5   8   5      477.62      474.94      7.40 o
   6   8   5     1251.00     1353.39     21.81 o
   7   8   5       72.20       74.34      6.69 o
   1   9   5      313.26      311.75      7.40 o
   2   9   5      658.24      666.62     12.11 o
   3   9   5      569.00      579.37      8.99 o
   4   9   5      825.21      835.58     16.78 o
   5   9   5      369.72      377.78      7.36 o
   6   9   5       92.42       80.70      7.76 o
   7   9   5        1.02       -2.07      9.29 o
   0  10   5     2528.94     2539.38     19.07 o
   1  10   5        6.34        3.90      7.29 o
   2  10   5        0.31        1.01      7.40 o
   3  10   5       63.78       61.92      7.47 o
   4  10   5      123.10       99.79      7.29 o
   5  10   5        3.32        2.75      7.93 o
   6  10   5      187.99      145.67      9.78 o
   1  11   5      436.61      455.10     10.04 o
   2  11   5      143.59      125.94      9.37 o
   3  11   5       90.68       94.57     11.36 o
   4  11   5      306.39      283.28     10.46 o
   5  11   5       12.97       17.78      9.43 o
   0  12   5      684.66      788.69     20.00 o
   1  12   5        0.88        1.11     10.43 o
   2  12   5      138.44      134.90     11.76 o
   3  12   5       25.40       17.60     11.33 o
   4  12   5      147.04      143.57     12.16 o
   1  13   5       64.00       63.04     13.62 o
   2  13   5       19.04        7.64     11.71 o
   3  13   5       49.43       44.08     12.00 o
   0   0   6     4825.34     4456.36    105.41 o
   1   0   6     6677.80     6325.40    223.09 o
   2   0   6      257.41      220.82     11.03 o
   3   0   6     3974.56     3817.76     75.72 o
   4   0   6      271.25      256.82      6.34 o
   5   0   6     2569.14     2644.57     46.32 o
   6   0   6      410.75      456.94      9.24 o
   7   0   6        9.81        0.22      6.53 o
   8   0   6      489.45      532.50     15.40 o
   9   0   6       78.78       86.46      7.94 o
   1   1   6    10001.07     9342.55    105.80 o
   2   1   6      623.53      595.13      9.22 o
   3   1   6       24.76       27.26      4.35 o
   4   1   6     2589.40     2710.87     18.21 o
   5   1   6       34.96       36.25      4.36 o
   6   1   6       63.31       68.49      5.24 o
   7   1   6      144.61      143.45      5.61 o
   8   1   6       12.82       11.30      4.28 o
   9   1   6       63.58       51.26      7.05 o
   0   2   6       22.12       39.55      7.31 o
   1   2   6       92.97      113.85      4.28 o
   2   2   6     1719.57     1629.38      9.92 o
   3   2   6       69.46       63.92      4.86 o
   4   2   6      143.32      155.97      4.34 o
   5   2   6        4.96        6.55      4.71 o
   6   2   6      320.57      338.68      5.99 o
   7   2   6      129.37      125.34      6.12 o
   8   2   6        6.30        1.12      4.86 o
   9   2   6       16.96       11.79      5.44 o
   1   3   6      660.59      652.87      8.01 o
   2   3   6     1244.23     1214.07     14.48 o
   3   3   6        0.03        2.01      4.24 o
   4   3   6       12.72       13.20      3.74 o
   5   3   6       46.24       42.66      4.85 o
   6   3   6     1207.56     1286.87     16.29 o
   7   3   6      398.01      405.51      6.96 o
   8   3   6       12.15        4.42      5.75 o
   9   3   6      215.84      203.57      7.20 o
   0   4   6     7094.68     6833.65    107.26 o
   1   4   6     1782.91     1736.59     20.33 o
   2   4   6      151.63      153.33      5.41 o
   3   4   6       36.69       34.00      4.09 o
   4   4   6       12.27        9.31      4.87 o
   5   4   6       14.80        7.05      4.61 o
   6   4   6      368.28      372.63      5.94 o
   7   4   6      680.42      736.86     11.91 o
   8   4   6       79.50       80.92      6.58 o
   9   4   6       33.30       18.88      7.49 o
   1   5   6      981.50     1063.44     11.80 o
   2   5   6        3.33        3.38      4.42 o
   3   5   6       67.03       60.58      4.17 o
   4   5   6     1903.13     2076.49     29.60 o
   5   5   6      358.21      365.81      6.10 o
   6   5   6       90.28       98.06      5.48 o
   7   5   6       52.79       49.03      5.52 o
   8   5   6        7.09        5.37      6.81 o
   0   6   6        9.87        3.91      5.64 o
   1   6   6      297.24      314.32      6.46 o
   2   6   6        9.69       10.73      4.69 o
   3   6   6      365.72      404.08      6.86 o
   4   6   6        4.73       14.43      5.83 o
   5   6   6      120.79      127.34      5.70 o
   6   6   6       45.54       42.54      4.88 o
   7   6   6       66.33       63.94      6.05 o
   8   6   6        9.07       11.79      6.91 o
   1   7   6      733.37      691.59      8.64 o
   2   7   6     1261.31     1275.99     10.62 o
   3   7   6       92.33       84.81      6.26 o
   4   7   6      337.65      355.45      6.71 o
   5   7   6     1568.34     1597.31     22.74 o
   6   7   6       75.05       92.53      6.41 o
   7   7   6     1255.94     1458.37     22.87 o
   8   7   6       34.86       36.17      7.19 o
   0   8   6      920.10      921.45     13.41 o
   1   8   6        0.06       -0.30      5.81 o
   2   8   6      424.78      404.05      6.67 o
   3   8   6        0.48       -1.13      5.30 o
   4   8   6      175.09      183.87      6.67 o
   5   8   6      909.28     1008.67     29.60 o
   6   8   6       53.89       56.48      7.32 o
   7   8   6      133.69      135.96      7.03 o
   1   9   6      626.72      603.81      8.44 o
   2   9   6        6.13       10.17      5.95 o
   3   9   6        7.31        4.54      5.70 o
   4   9   6      183.76      189.31      7.32 o
   5   9   6      254.63      268.03      7.31 o
   6   9   6      137.88      125.04      7.83 o
   7   9   6      149.67      134.37      8.75 o
   0  10   6     1930.47     2109.64     18.98 o
   1  10   6      123.11      114.18      7.36 o
   2  10   6       68.72       66.80      6.41 o
   3  10   6       13.15        6.33      6.33 o
   4  10   6       15.69       16.78      6.22 o
   5  10   6      326.62      317.25      9.46 o
   6  10   6        6.02        8.35      8.22 o
   1  11   6      405.29      400.12      9.31 o
   2  11   6       63.81       65.62      8.39 o
   3  11   6      343.72      344.83     11.38 o
   4  11   6       17.85       19.29     11.23 o
   5  11   6       60.33       59.55     10.62 o
   0  12   6        0.04       -1.20     14.76 o
   1  12   6      115.61      122.52     11.28 o
   2  12   6        7.26        5.01     11.66 o
   3  12   6        8.12        5.00     11.37 o
   4  12   6       11.55       17.05     11.63 o
   1  13   6      259.04      309.06     13.01 o
   2  13   6      115.21      109.41     13.39 o
   1   1   7      181.51      177.85      4.80 o
   2   1   7      626.45      688.41     12.17 o
   3   1   7      430.27      391.80      7.17 o
   4   1   7       34.43       27.53      3.83 o
   5   1   7     1121.06     1220.24     16.71 o
   6   1   7      100.03      106.33      5.32 o
   7   1   7       52.45       47.45      5.16 o
   8   1   7       85.00       90.82      5.45 o
   9   1   7       12.36       11.11      6.94 o
   0   2   7      632.92      594.26     13.12 o
   1   2   7      600.19      555.03      6.97 o
   2   2   7    10340.35    10604.92    110.97 o
   3   2   7     4595.21     4512.02     64.87 o
   4   2   7      101.41       86.14      4.02 o
   5   2   7       19.20       18.40      4.43 o
   6   2   7      277.47      301.57      5.37 o
   7   2   7        0.73        0.01      5.31 o
   8   2   7        6.62        2.97      5.89 o
   9   2   7       94.61       86.91      6.48 o
   1   3   7       94.42      104.61      5.03 o
   2   3   7       16.07       12.62      4.20 o
   3   3   7     2142.22     2096.76     15.87 o
   4   3   7     1209.99     1261.60     15.03 o
   5   3   7      120.60      121.40      5.08 o
   6   3   7      196.81      183.33      5.47 o
   7   3   7      199.77      195.37      5.72 o
   8   3   7      191.38      199.04      6.58 o
   9   3   7       86.01       65.11      6.70 o
   0   4   7       29.03       23.85      6.71 o
   1   4   7     6074.01     6041.62     50.28 o
   2   4   7      952.69      901.54     14.16 o
   3   4   7      567.03      594.12      8.20 o
   4   4   7        7.56        9.07      4.69 o
   5   4   7       15.19        9.35      5.01 o
   6   4   7      104.63      105.77      5.72 o
   7   4   7      135.82      142.39      5.57 o
   8   4   7      160.20      158.33      6.61 o
   9   4   7       14.43       14.65      6.10 o
   1   5   7     1564.01     1605.56     20.70 o
   2   5   7       25.27       27.81      4.19 o
   3   5   7       30.00       36.49      4.47 o
   4   5   7        0.20        3.41      4.77 o
   5   5   7      186.84      205.44      5.66 o
   6   5   7      472.04      496.71      7.13 o
   7   5   7       41.14       37.55      5.28 o
   8   5   7      181.72      180.51      6.97 o
   0   6   7      529.02      581.86     10.13 o
   1   6   7       25.94       29.59      4.34 o
   2   6   7      135.85      137.28      5.93 o
   3   6   7      937.28      915.38      8.13 o
   4   6   7     3332.70     3431.92     24.42 o
   5   6   7     1441.94     1513.49     19.21 o
   6   6   7       25.57       20.63      5.65 o
   7   6   7      457.52      533.24      8.49 o
   8   6   7        0.63       -2.47      6.95 o
   1   7   7      289.39      277.11      6.82 o
   2   7   7       63.02       79.17      6.23 o
   3   7   7      259.35      249.48      6.70 o
   4   7   7      346.93      332.01      6.46 o
   5   7   7      568.06      644.05      7.27 o
   6   7   7       98.92      103.31      5.71 o
   7   7   7       22.20       23.12      7.78 o
   8   7   7        0.55        2.02      7.52 o
   0   8   7     2252.51     2278.42     44.88 o
   1   8   7      150.28      142.92      6.81 o
   2   8   7      191.95      206.40      7.24 o
   3   8   7      420.23      462.59      6.68 o
   4   8   7       97.85       92.76      6.51 o
   5   8   7        2.14       -0.54      5.29 o
   6   8   7      135.33      148.33      7.78 o
   7   8   7       40.10       25.24      6.49 o
   1   9   7      192.08      206.42      6.73 o
   2   9   7      709.08      771.96      8.72 o
   3   9   7     3014.12     3204.87     21.32 o
   4   9   7       42.64       43.42      5.98 o
   5   9   7       19.46       17.99      8.04 o
   6   9   7       32.32       24.78      8.07 o
   7   9   7        5.44        2.68      6.53 o
   0  10   7     1205.41     1197.48     13.87 o
   1  10   7      300.80      287.91      7.58 o
   2  10   7      160.09      165.63      6.94 o
   3  10   7      449.42      458.80      7.27 o
   4  10   7      104.18       96.46      9.27 o
   5  10   7       36.68       36.11      8.69 o
   6  10   7        6.16        5.65      7.99 o
   1  11   7        0.00        2.71      6.74 o
   2  11   7      167.41      149.45      7.81 o
   3  11   7       37.38       32.69      9.06 o
   4  11   7      316.04      305.60      9.86 o
   5  11   7        1.88        0.35      9.47 o
   0  12   7       76.21       90.24     14.05 o
   1  12   7       38.36       40.13     10.14 o
   2  12   7        0.62        2.46     10.48 o
   3  12   7        2.14        2.00     11.39 o
   4  12   7        6.01        7.64     10.41 o
   1  13   7      132.94      137.18     12.38 o
   2  13   7      182.52      183.96     13.28 o
   0   0   8     4911.27     4378.56    107.35 o
   1   0   8     1823.16     1565.43     58.32 o
   2   0   8     3490.57     3110.86     31.93 o
   3   0   8       69.61       62.70      5.73 o
   4   0   8     5212.12     5203.44     81.68 o
   5   0   8     2034.36     2136.21     25.54 o
   6   0   8     1278.05     1369.08     22.54 o
   7   0   8      339.77      346.59     11.07 o
   8   0   8     1376.98     1646.44     13.72 o
   9   0   8      125.66      122.34      8.71 o
   1   1   8     2939.20     2619.89     33.83 o
   2   1   8      123.07      148.64      4.62 o
   3   1   8       81.90       90.25      4.20 o
   4   1   8      213.79      237.41      4.99 o
   5   1   8      201.52      219.18      5.31 o
   6   1   8      105.34      110.21      4.95 o
   7   1   8      692.49      761.01      8.86 o
   8   1   8       21.90       24.71      6.39 o
   9   1   8       33.88       18.92      6.23 o
   0   2   8     3475.53     3320.95     61.18 o
   1   2   8     6638.60     6755.70    142.34 o
   2   2   8     4171.75     4167.02     48.96 o
   3   2   8       74.83       68.92      4.07 o
   4   2   8       72.51       65.92      3.62 o
   5   2   8      751.31      802.64     10.99 o
   6   2   8      450.72      492.80      6.23 o
   7   2   8      586.10      622.44     12.85 o
   8   2   8      106.94       95.73      6.33 o
   9   2   8       84.59       70.29      6.88 o
   1   3   8     1201.76     1212.32     19.36 o
   2   3   8        6.88       14.30      4.00 o
   3   3   8     1751.34     1655.69     23.26 o
   4   3   8        6.90        3.12      4.90 o
   5   3   8      925.19      995.40     11.56 o
   6   3   8       15.87       16.53      4.95 o
   7   3   8      210.07      218.63      6.48 o
   8   3   8       75.79       79.24      6.57 o
   9   3   8       22.93       11.12      6.56 o
   0   4   8     1358.21     1310.38     21.11 o
   1   4   8     2585.67     2449.99     32.28 o
   2   4   8      398.44      362.47      5.82 o
   3   4   8      964.07      977.55     14.03 o
   4   4   8      677.23      731.11     10.27 o
   5   4   8      164.82      168.52      4.97 o
   6   4   8       63.47       58.41      5.11 o
   7   4   8      160.82      156.86      5.69 o
   8   4   8       57.46       57.80      6.61 o
   9   4   8        1.24        4.07      6.09 o
   1   5   8      379.72      344.19      6.08 o
   2   5   8      728.51      707.83      8.89 o
   3   5   8      488.23      527.00      6.61 o
   4   5   8      274.93      283.67      5.45 o
   5   5   8      104.20      103.53      5.02 o
   6   5   8      140.60      160.55      5.93 o
   7   5   8      134.62      144.82      5.84 o
   8   5   8       25.40       13.16      6.91 o
   0   6   8     1597.09     1663.34     32.89 o
   1   6   8      400.74      400.61      6.40 o
   2   6   8      373.67      375.16      6.98 o
   3   6   8     1123.30     1134.19     11.35 o
   4   6   8      518.05      538.54      6.74 o
   5   6   8      169.24      172.88      5.21 o
   6   6   8      523.72      568.46      7.53 o
   7   6   8      130.83      129.29      7.70 o
   8   6   8       75.04       69.24      6.88 o
   1   7   8      334.60      350.32      6.80 o
   2   7   8      196.91      193.98      6.61 o
   3   7   8      212.26      215.46      5.70 o
   4   7   8       48.60       51.77      5.28 o
   5   7   8       34.50       30.27      5.32 o
   6   7   8      116.08      136.71      6.38 o
   7   7   8       11.45        7.59      6.44 o
   8   7   8       42.57       33.37      6.45 o
   0   8   8       92.96       90.93      9.25 o
   1   8   8     3654.28     3626.91     44.70 o
   2   8   8      873.44      866.01      9.19 o
   3   8   8      144.72      137.97      6.32 o
   4   8   8        4.67        4.25      5.94 o
   5   8   8       44.14       33.68      5.15 o
   6   8   8      136.40      144.96      7.78 o
   7   8   8        8.04        7.31      7.99 o
   1   9   8      558.50      565.62      7.48 o
   2   9   8      567.32      560.66      7.76 o
   3   9   8      724.19      717.31      8.20 o
   4   9   8      147.86      152.14      6.63 o
   5   9   8       14.80       13.84      7.96 o
   6   9   8        0.08        2.82      7.87 o
   7   9   8       14.92       10.26      8.59 o
   0  10   8      120.78      135.73      8.54 o
   1  10   8       29.03       25.46      6.44 o
   2  10   8        1.76        0.42      6.39 o
   3  10   8      741.71      765.47      8.67 o
   4  10   8      374.12      399.22      8.93 o
   5  10   8       31.08       31.63      8.46 o
   6  10   8       28.43       20.27      8.46 o
   1  11   8       39.79       33.07      6.76 o
   2  11   8       89.25       96.63      8.40 o
   3  11   8      439.28      448.20     12.08 o
   4  11   8        3.54        0.33      9.29 o
   5  11   8      286.79      286.69     14.75 o
   0  12   8      487.55      543.57     14.75 o
   1  12   8        3.14       -0.10      9.17 o
   2  12   8       69.74       74.70      9.94 o
   3  12   8      329.36      390.26     17.64 o
   4  12   8       26.41       16.76     10.59 o
   1  13   8      285.08      327.74     12.15 o
   2  13   8       15.17        8.29     11.10 o
   1   1   9      522.25      485.17      6.63 o
   2   1   9      479.58      475.45      6.60 o
   3   1   9      109.38      110.63      4.26 o
   4   1   9        1.85        4.44      4.62 o
   5   1   9       14.27       13.22      4.18 o
   6   1   9      134.16      147.08      4.87 o
   7   1   9       35.01       36.41      5.04 o
   8   1   9      332.37      345.38      7.19 o
   9   1   9        4.27        3.16      5.80 o
   0   2   9    19209.82    20165.46    284.43 o
   1   2   9     3022.34     3024.96     45.32 o
   2   2   9      346.99      351.29      5.32 o
   3   2   9        3.41       10.11      3.71 o
   4   2   9     2072.97     2228.42     21.95 o
   5   2   9        0.42        0.85      4.57 o
   6   2   9      191.06      183.37      5.19 o
   7   2   9       21.75       18.33      6.00 o
   8   2   9      185.63      193.97      7.83 o
   9   2   9        0.02       -1.65      5.82 o
   1   3   9     6347.71     6412.06     68.96 o
   2   3   9     1823.01     1712.13     18.24 o
   3   3   9      523.53      507.63     10.57 o
   4   3   9      160.17      172.37      5.26 o
   5   3   9       15.05       13.70      4.90 o
   6   3   9      399.89      406.52      5.63 o
   7   3   9      278.21      297.69      6.25 o
   8   3   9       45.53       31.32      7.53 o
   9   3   9        8.25       14.51      6.28 o
   0   4   9        1.13        1.65      5.17 o
   1   4   9       79.02       87.29      4.56 o
   2   4   9      635.79      653.83      8.64 o
   3   4   9      322.31      340.04      6.19 o
   4   4   9     1409.60     1348.27      8.54 o
   5   4   9        5.64        3.97      5.03 o
   6   4   9      407.91      444.24      6.51 o
   7   4   9       30.99       29.73      5.74 o
   8   4   9       37.74       33.35      6.33 o
   1   5   9      450.52      461.15      6.33 o
   2   5   9        1.04        4.13      4.18 o
   3   5   9      573.43      596.94      6.91 o
   4   5   9       11.17        8.61      4.63 o
   5   5   9        1.43        2.92      4.69 o
   6   5   9        0.05        1.69      5.02 o
   7   5   9        7.66        9.17      6.89 o
   8   5   9        0.03       -1.18      6.55 o
   0   6   9     2409.38     2509.54     58.58 o
   1   6   9      436.51      444.21      6.89 o
   2   6   9      609.64      599.93      7.57 o
   3   6   9      117.32      118.40      6.04 o
   4   6   9      101.84      103.80      5.16 o
   5   6   9        0.84        0.59      5.21 o
   6   6   9      139.82      137.28      5.37 o
   7   6   9        8.36        1.95      6.74 o
   8   6   9      144.72      138.94      7.13 o
   1   7   9      812.61      785.82      8.28 o
   2   7   9      300.29      317.69      6.95 o
   3   7   9        8.31        5.52      5.48 o
   4   7   9       37.35       29.73      6.00 o
   5   7   9      130.21      123.55      5.84 o
   6   7   9       12.08       10.72      5.96 o
   7   7   9       33.78       23.54      6.53 o
   0   8   9     2085.09     2042.86     43.73 o
   1   8   9     1172.64     1215.85     13.56 o
   2   8   9     1921.19     1891.11     24.68 o
   3   8   9     1254.83     1236.56     11.97 o
   4   8   9      177.29      157.09      6.17 o
   5   8   9      122.66      108.93      5.57 o
   6   8   9      649.13      701.27     10.13 o
   7   8   9       98.38       80.24      7.91 o
   1   9   9     3998.18     4151.66     57.27 o
   2   9   9       43.80       45.40      6.60 o
   3   9   9       42.78       39.36      5.84 o
   4   9   9      244.18      220.01      5.84 o
   5   9   9       16.86        7.56      7.58 o
   6   9   9      169.54      172.40      7.50 o
   0  10   9     1115.65     1181.65     13.43 o
   1  10   9      809.11      816.83     10.88 o
   2  10   9        3.48        2.14      6.26 o
   3  10   9      279.07      282.08      7.12 o
   4  10   9        0.00       -0.53      6.80 o
   5  10   9        5.99        5.39      7.90 o
   6  10   9       12.14       10.42      8.02 o
   1  11   9       14.09        6.05      7.57 o
   2  11   9        8.06        2.51      8.16 o
   3  11   9        0.26        0.11      7.73 o
   4  11   9      215.27      235.49      9.84 o
   5  11   9      105.06       88.24      9.31 o
   0  12   9       46.10       38.61     12.78 o
   1  12   9       49.84       58.45      8.52 o
   2  12   9       58.02       52.81      8.80 o
   3  12   9      254.99      255.00      9.48 o
   1  13   9      103.61      116.24     11.60 o
   0   0  10       13.74       19.73      7.72 o
   1   0  10     2148.95     1968.29     83.09 o
   2   0  10      491.27      533.17     15.32 o
   3   0  10      188.16      225.53      6.96 o
   4   0  10      714.12      821.88     20.84 o
   5   0  10     3238.42     3612.49     33.07 o
   6   0  10       88.05       70.62      6.30 o
   7   0  10      325.37      354.68      8.01 o
   8   0  10        4.94        5.73     11.12 o
   9   0  10       19.97       10.03      9.68 o
   1   1  10     1984.81     2105.86     53.59 o
   2   1  10      477.53      495.12      7.04 o
   3   1  10     2853.53     2858.07     42.81 o
   4   1  10      954.59      963.53     18.37 o
   5   1  10      613.91      650.10      7.82 o
   6   1  10       41.47       37.51      4.62 o
   7   1  10      205.87      211.08      5.50 o
   8   1  10       45.39       44.58      7.57 o
   9   1  10       72.59       60.64      6.72 o
   0   2  10      125.39      109.20      7.14 o
   1   2  10        9.00        2.98      4.09 o
   2   2  10        0.41       10.61      4.35 o
   3   2  10      423.93      436.38      5.31 o
   4   2  10      276.38      288.94      5.56 o
   5   2  10       16.35       13.92      4.81 o
   6   2  10      116.52      108.18      4.72 o
   7   2  10      323.19      333.45      6.05 o
   8   2  10        0.41        5.85      7.08 o
   9   2  10       56.67       38.24      6.69 o
   1   3  10      357.69      350.17      5.96 o
   2   3  10     1153.39     1067.98     12.61 o
   3   3  10      397.20      405.71      8.78 o
   4   3  10       28.67       34.06      5.01 o
   5   3  10     1703.23     1726.61     24.16 o
   6   3  10       67.42       63.78      4.78 o
   7   3  10       54.66       41.57      5.08 o
   8   3  10        3.45        4.60      6.77 o
   0   4  10       47.66       47.13      6.04 o
   1   4  10       19.16       10.28      3.86 o
   2   4  10     1421.11     1325.75     15.09 o
   3   4  10     1353.59     1410.73     13.68 o
   4   4  10       53.66       50.86      5.68 o
   5   4  10      180.47      185.66      5.20 o
   6   4  10       52.50       48.11      5.15 o
   7   4  10       70.41       65.86      5.04 o
   8   4  10       58.30       50.20      7.72 o
   1   5  10     1254.15     1225.52     14.88 o
   2   5  10      222.31      217.47      5.85 o
   3   5  10      387.34      429.04      7.54 o
   4   5  10      236.78      251.13      5.76 o
   5   5  10      255.61      268.42      5.44 o
   6   5  10       13.22        9.23      5.05 o
   7   5  10      132.40      136.02      7.69 o
   8   5  10        0.31       -1.34      6.66 o
   0   6  10     2452.78     2544.05     65.50 o
   1   6  10      463.78      459.39      6.81 o
   2   6  10       15.20        8.86      5.64 o
   3   6  10      118.34      119.79      5.36 o
   4   6  10       45.01       41.26      4.64 o
   5   6  10      216.34      220.39      5.84 o
   6   6  10       29.57       19.90      5.25 o
   7   6  10        5.16        1.51      7.21 o
   8   6  10       56.93       40.70      6.94 o
   1   7  10      870.72      872.98     12.76 o
   2   7  10       80.33       80.34      5.99 o
   3   7  10     2094.22     2118.95     28.32 o
   4   7  10      157.57      148.41      5.93 o
   5   7  10     1258.32     1300.64     17.91 o
   6   7  10        0.46        1.02      7.14 o
   7   7  10       52.74       54.59      7.92 o
   0   8  10        3.21        2.28      8.55 o
   1   8  10       74.65       66.77      6.40 o
   2   8  10       94.45       94.52      6.77 o
   3   8  10      640.13      705.50      9.06 o
   4   8  10        0.84        0.45      5.10 o
   5   8  10      336.50      351.45      6.85 o
   6   8  10      294.05      309.66      8.25 o
   7   8  10       17.44        8.86      6.96 o
   1   9  10        9.97        8.61      6.13 o
   2   9  10      174.65      164.89      7.12 o
   3   9  10     1102.69     1140.87     13.53 o
   4   9  10        1.27        1.98      5.42 o
   5   9  10      105.13       96.38      8.11 o
   6   9  10       13.73        3.60      8.21 o
   0  10  10      357.93      336.42      9.83 o
   1  10  10      122.21      128.71      6.11 o
   2  10  10       24.35       22.06      5.72 o
   3  10  10      584.48      595.29      8.87 o
   4  10  10        3.98        5.44      7.17 o
   5  10  10      188.18      183.34      8.26 o
   1  11  10      559.74      638.04      9.76 o
   2  11  10       35.57       44.20      7.67 o
   3  11  10      188.74      203.01      8.69 o
   4  11  10        0.00        1.94      8.52 o
   5  11  10      247.34      235.83     12.24 o
   0  12  10       76.38       77.10     11.85 o
   1  12  10      129.21      153.35      8.93 o
   2  12  10        1.82        0.90      8.29 o
   3  12  10       35.36       26.34      9.40 o
   1  13  10       67.44       51.37     10.87 o
   1   1  11     2184.55     2322.63     23.59 o
   2   1  11      281.57      243.41      4.91 o
   3   1  11      731.29      703.49      7.01 o
   4   1  11       37.05       38.48      4.67 o
   5   1  11      253.16      268.22      5.44 o
   6   1  11       44.89       43.48      4.24 o
   7   1  11       29.68       25.84      4.99 o
   8   1  11       90.77       89.18      6.47 o
   9   1  11        4.11       -2.97      8.33 o
   0   2  11     8552.92     8810.44     27.17 o
   1   2  11      549.62      586.67      5.84 o
   2   2  11      432.51      398.67      6.73 o
   3   2  11      277.34      320.84      5.27 o
   4   2  11     1678.88     1707.26     17.61 o
   5   2  11        0.09       16.69      6.10 o
   6   2  11      312.20      304.14      5.35 o
   7   2  11       17.44       14.50      5.01 o
   8   2  11      147.84      164.34      7.54 o
   1   3  11     4491.06     4837.50     59.88 o
   2   3  11     1078.53     1101.39     17.64 o
   3   3  11     1039.16     1025.33     15.41 o
   4   3  11      440.06      456.17      6.68 o
   5   3  11      135.04      150.55      5.25 o
   6   3  11       89.61       86.66      4.85 o
   7   3  11       83.15       85.95      5.26 o
   8   3  11      140.97      138.66      7.54 o
   0   4  11      206.23      205.96      6.31 o
   1   4  11       32.07       45.59      4.40 o
   2   4  11       36.25       41.71      4.82 o
   3   4  11      737.00      825.73     11.79 o
   4   4  11      978.97     1006.92     14.99 o
   5   4  11       12.00        9.67      5.11 o
   6   4  11      266.60      284.91      5.74 o
   7   4  11        3.87        3.33      6.55 o
   8   4  11       94.57       92.02      7.56 o
   1   5  11      277.24      291.26      5.96 o
   2   5  11      176.20      180.87      5.94 o
   3   5  11       74.14       81.30      5.52 o
   4   5  11        0.48        1.20      5.40 o
   5   5  11       53.64       54.23      4.93 o
   6   5  11        7.04        4.94      5.17 o
   7   5  11       33.23       36.52      6.78 o
   8   5  11        3.19       -0.87      6.73 o
   0   6  11      554.75      573.89     10.66 o
   1   6  11      126.88      116.41      5.85 o
   2   6  11     1228.84     1225.64     14.52 o
   3   6  11      368.73      362.51      6.60 o
   4   6  11        2.06        2.56      4.54 o
   5   6  11      727.53      806.80     11.48 o
   6   6  11      358.13      356.82      6.62 o
   7   6  11        2.23        9.55      6.46 o
   8   6  11       43.15       35.49      7.02 o
   1   7  11      811.23      793.76     14.27 o
   2   7  11       54.92       51.51      6.21 o
   3   7  11      330.41      354.71      7.26 o
   4   7  11       19.22       15.54      5.30 o
   5   7  11        5.71        3.63      4.78 o
   6   7  11        6.79        5.83      6.32 o
   7   7  11      326.07      350.86     11.05 o
   0   8  11      683.49      716.13     13.80 o
   1   8  11      648.00      632.99      8.21 o
   2   8  11      402.58      423.89      7.80 o
   3   8  11      577.76      639.85      9.58 o
   4   8  11       83.42       69.71      5.60 o
   5   8  11      306.25      308.08      7.49 o
   6   8  11      307.64      335.51      7.05 o
   7   8  11        9.69        6.24      7.82 o
   1   9  11     3467.78     3749.54     34.65 o
   2   9  11        8.82        8.51      6.77 o
   3   9  11       17.83       21.81      5.53 o
   4   9  11       54.27       45.81      6.03 o
   5   9  11        8.54       11.27      8.09 o
   6   9  11       41.28       31.91      7.88 o
   0  10  11      126.38      106.58      9.96 o
   1  10  11       72.82       68.61      6.32 o
   2  10  11       87.48       89.50      6.70 o
   3  10  11        0.63        1.03      7.78 o
   4  10  11       71.04       61.37      7.43 o
   5  10  11       28.91       26.88      8.21 o
   1  11  11        0.00       -0.58      7.17 o
   2  11  11       18.06       13.97      7.49 o
   3  11  11        0.00       -2.57      8.38 o
   4  11  11      176.27      187.78      7.83 o
   0  12  11        0.71        2.44     11.36 o
   1  12  11      108.18      103.74      8.49 o
   2  12  11       42.89       32.67      8.16 o
   3  12  11       24.28       13.92      8.79 o
   0   0  12     8694.51     8219.46     55.04 o
   1   0  12      247.44      277.08      7.33 o
   2   0  12     4126.21     4011.82     95.00 o
   3   0  12      455.52      418.40      8.96 o
   4   0  12       22.06       22.50      7.32 o
   5   0  12      815.09      810.98     17.60 o
   6   0  12     1964.16     2011.72     24.93 o
   7   0  12      213.38      221.15      7.59 o
   8   0  12      846.21      892.02     23.03 o
   1   1  12       24.26       19.99      4.14 o
   2   1  12      836.75      765.75     10.70 o
   3   1  12        2.85        6.66      5.10 o
   4   1  12      331.69      346.22      5.93 o
   5   1  12       43.04       44.01      5.41 o
   6   1  12       23.52       19.69      4.50 o
   7   1  12        8.81        4.63      5.19 o
   8   1  12       18.69       17.07      6.85 o
   0   2  12     3298.37     3404.85     65.03 o
   1   2  12      259.84      255.60      4.97 o
   2   2  12     1622.08     1572.22     15.00 o
   3   2  12        0.44       -1.09      4.65 o
   4   2  12       66.76       58.22      5.66 o
   5   2  12      317.38      349.95      5.86 o
   6   2  12        0.03        2.26      4.81 o
   7   2  12      192.40      200.73      5.20 o
   8   2  12       71.70       70.17      6.50 o
   1   3  12      298.69      294.69      5.44 o
   2   3  12     1578.10     1524.56     19.88 o
   3   3  12       52.05       54.38      5.16 o
   4   3  12       19.92       15.42      4.62 o
   5   3  12      261.88      267.51      5.24 o
   6   3  12       17.81       12.10      4.70 o
   7   3  12      189.24      196.48      5.29 o
   8   3  12       68.14       55.93      7.75 o
   0   4  12      141.68      152.29      7.12 o
   1   4  12     1222.29     1201.13     16.40 o
   2   4  12      703.73      733.49      7.09 o
   3   4  12       96.37       79.52      5.68 o
   4   4  12      749.11      751.67     10.28 o
   5   4  12      229.15      239.24      5.72 o
   6   4  12        6.21        3.12      4.69 o
   7   4  12      142.74      142.69      5.88 o
   8   4  12      332.61      336.95      8.15 o
   1   5  12      238.79      239.19      5.73 o
   2   5  12        2.69        2.93      4.70 o
   3   5  12      102.22      115.54      5.40 o
   4   5  12      815.79      829.83      7.56 o
   5   5  12       66.72       66.06      4.98 o
   6   5  12      200.01      188.51      6.11 o
   7   5  12       24.59       22.03      6.52 o
   8   5  12       33.16       22.26      7.16 o
   0   6  12     1208.17     1273.03     24.33 o
   1   6  12        6.01        3.23      5.47 o
   2   6  12      272.49      263.01      5.86 o
   3   6  12        0.69        1.35      6.09 o
   4   6  12      639.24      634.50     11.26 o
   5   6  12       49.49       34.59      5.25 o
   6   6  12      578.03      615.15      7.96 o
   7   6  12      150.79      153.86      6.98 o
   1   7  12      139.60      136.41      6.04 o
   2   7  12        0.77        1.56      5.41 o
   3   7  12      302.74      342.78      7.19 o
   4   7  12      725.23      721.16      7.34 o
   5   7  12       71.79       70.12      6.05 o
   6   7  12       46.49       39.44      6.93 o
   7   7  12       54.45       51.87      7.66 o
   0   8  12      331.28      288.90      9.10 o
   1   8  12     1614.13     1636.73     12.88 o
   2   8  12     1388.05     1423.55     19.91 o
   3   8  12        0.18        0.55      6.47 o
   4   8  12       37.13       46.05      5.55 o
   5   8  12       76.85       78.60      7.50 o
   6   8  12      202.68      221.32      8.43 o
   1   9  12      261.24      274.32      6.76 o
   2   9  12        0.12       -1.33      6.20 o
   3   9  12      178.68      182.16      6.04 o
   4   9  12      116.40      114.14      8.60 o
   5   9  12        5.70        5.45      6.82 o
   6   9  12       24.67       16.73      7.58 o
   0  10  12      585.33      582.60     21.22 o
   1  10  12       32.12       21.10      7.04 o
   2  10  12       17.44       16.94      6.48 o
   3  10  12      105.51      104.75      8.22 o
   4  10  12       40.85       36.78      7.31 o
   5  10  12        4.85        3.45      7.86 o
   1  11  12       17.25       20.90      7.16 o
   2  11  12        1.16       -0.07      7.54 o
   3  11  12      124.07      118.95      8.59 o
   4  11  12        0.42       -4.84      7.54 o
   0  12  12      134.57      131.17     12.15 o
   1  12  12       18.63       12.87      8.25 o
   2  12  12      125.84      107.04      9.23 o
   1   1  13        0.21        2.55      3.79 o
   2   1  13       35.33       34.58      3.81 o
   3   1  13     2142.24     2171.47     25.69 o
   4   1  13      138.10      153.68      6.19 o
   5   1  13      539.47      551.90      9.40 o
   6   1  13        9.94        6.50      4.67 o
   7   1  13       59.67       59.99      4.71 o
   8   1  13       28.06       18.55      7.23 o
   0   2  13      554.14      587.25      8.50 o
   1   2  13      104.69      101.09      4.61 o
   2   2  13     2472.13     2487.59     39.05 o
   3   2  13      744.20      722.65      8.55 o
   4   2  13       17.52       12.09      5.23 o
   5   2  13       18.85       13.84      5.38 o
   6   2  13      685.25      699.54      8.84 o
   7   2  13       99.72      104.43      5.46 o
   8   2  13        2.09        6.45      6.33 o
   1   3  13      137.97      141.40      4.60 o
   2   3  13        0.11        0.41      4.66 o
   3   3  13     3386.07     3542.63     20.86 o
   4   3  13        8.58        4.37      5.22 o
   5   3  13       55.94       56.06      5.55 o
   6   3  13       40.34       34.39      4.98 o
   7   3  13        4.36        1.84      6.67 o
   8   3  13        0.36       -5.58      6.95 o
   0   4  13     1466.12     1389.21     19.84 o
   1   4  13     1407.09     1458.93     21.35 o
   2   4  13       17.02        9.32      4.91 o
   3   4  13      192.77      207.95      5.44 o
   4   4  13        1.69        1.68      5.04 o
   5   4  13        2.21        3.85      4.81 o
   6   4  13       68.67       64.47      5.27 o
   7   4  13       48.05       47.42      7.16 o
   8   4  13        2.10        1.58      7.38 o
   1   5  13       78.11       87.36      5.20 o
   2   5  13     1596.48     1666.27     19.12 o
   3   5  13        0.24       -0.86      5.02 o
   4   5  13       12.14       10.28      5.15 o
   5   5  13      301.95      319.27      5.69 o
   6   5  13       86.18       73.89      5.20 o
   7   5  13      197.11      197.78      7.29 o
   8   5  13       86.03       72.18      7.41 o
   0   6  13      411.53      409.54      9.85 o
   1   6  13       44.30       41.02      5.64 o
   2   6  13      265.03      256.90      6.34 o
   3   6  13     1808.73     1949.49     16.79 o
   4   6  13     1419.20     1487.38     25.82 o
   5   6  13      217.96      243.88      5.79 o
   6   6  13       12.68       10.80      6.69 o
   7   6  13      194.65      200.67      7.90 o
   1   7  13       42.42       34.47      5.44 o
   2   7  13       29.61       32.76      5.05 o
   3   7  13        3.46        0.61      5.65 o
   4   7  13      173.35      172.33      5.50 o
   5   7  13      465.97      494.52      9.11 o
   6   7  13       36.05       32.86      6.96 o
   7   7  13        2.62        0.75      6.74 o
   0   8  13     1929.63     1964.99     32.61 o
   1   8  13       83.66       93.36      6.54 o
   2   8  13     1461.39     1475.17     10.82 o
   3   8  13      220.00      215.11      6.27 o
   4   8  13        1.65        3.53      5.96 o
   5   8  13       99.08       96.73      6.57 o
   6   8  13        0.02        0.16      6.50 o
   1   9  13        2.22        2.88      6.00 o
   2   9  13       30.97       23.57      6.33 o
   3   9  13     1297.17     1404.01     32.13 o
   4   9  13      251.40      284.64      8.67 o
   5   9  13      159.93      147.46      8.13 o
   6   9  13        2.96       -3.81      6.86 o
   0  10  13        0.32        1.47      8.04 o
   1  10  13     1270.69     1336.09     29.87 o
   2  10  13      753.00      867.07     19.45 o
   3  10  13      617.13      600.16      8.70 o
   4  10  13        3.97        0.77      8.66 o
   5  10  13        4.97        3.74      7.58 o
   1  11  13       90.40       73.35      8.39 o
   2  11  13       32.55       24.46      7.78 o
   3  11  13       24.49       24.00      7.39 o
   4  11  13      106.18      102.20      7.53 o
   0  12  13      269.35      296.97     12.68 o
   1  12  13      283.04      309.65     12.26 o
   2  12  13        8.02        8.10      7.60 o
   0   0  14      457.01      488.96     20.68 o
   1   0  14     1031.58      991.47     15.48 o
   2   0  14      103.05       97.86      6.97 o
   3   0  14     1549.78     1520.03     13.71 o
   4   0  14      311.60      338.63      8.76 o
   5   0  14      508.06      502.82      9.45 o
   6   0  14      248.40      241.34      7.45 o
   7   0  14        5.19       10.52      9.79 o
   8   0  14       14.78       15.78      8.76 o
   1   1  14      242.29      200.54      4.36 o
   2   1  14      301.76      312.03      5.30 o
   3   1  14      132.73      138.65      6.13 o
   4   1  14      867.54      888.75     14.47 o
   5   1  14      476.62      518.17      6.94 o
   6   1  14       45.80       43.36      4.99 o
   7   1  14     1140.05     1325.30     27.00 o
   8   1  14       83.29       70.55      6.86 o
   0   2  14      122.38      105.30      6.31 o
   1   2  14      902.58      868.06     12.75 o
   2   2  14        7.66        5.47      4.68 o
   3   2  14      141.38      149.69      5.19 o
   4   2  14       62.57       52.23      4.76 o
   5   2  14      211.53      224.04      5.40 o
   6   2  14       67.55       80.53      5.44 o
   7   2  14       12.72       14.70      6.41 o
   8   2  14       52.54       38.91      7.02 o
   1   3  14      278.25      276.84      5.25 o
   2   3  14      230.62      227.07      6.04 o
   3   3  14        3.97        2.91      5.84 o
   4   3  14        2.33        0.08      5.29 o
   5   3  14      279.96      291.28      6.77 o
   6   3  14      128.96      141.78      5.12 o
   7   3  14      271.05      298.86      6.43 o
   8   3  14       27.68       24.16      6.28 o
   0   4  14      148.98      145.08      8.78 o
   1   4  14      194.85      194.58      5.57 o
   2   4  14        5.31        5.23      5.43 o
   3   4  14       50.54       58.60      4.97 o
   4   4  14       14.83       12.89      5.66 o
   5   4  14      899.28      938.47      9.61 o
   6   4  14       83.18       85.40      4.86 o
   7   4  14      615.91      666.73     14.45 o
   8   4  14       35.10       22.48      6.88 o
   1   5  14      209.60      217.68      5.45 o
   2   5  14       92.31      101.49      5.89 o
   3   5  14       13.77       15.14      5.35 o
   4   5  14      518.60      507.77      7.05 o
   5   5  14      427.10      480.26      9.12 o
   6   5  14      123.40      121.70      6.86 o
   7   5  14       15.47       13.26      6.12 o
   0   6  14      298.34      303.21      8.82 o
   1   6  14       54.90       57.89      5.71 o
   2   6  14       40.83       33.80      4.83 o
   3   6  14      480.93      518.36      7.11 o
   4   6  14        4.41        8.48      5.27 o
   5   6  14       27.84       22.00      5.05 o
   6   6  14      114.68      127.40      6.40 o
   7   6  14      148.92      149.78      7.73 o
   1   7  14      368.94      403.25      6.73 o
   2   7  14      460.05      470.60      7.10 o
   3   7  14        0.21        2.28      6.24 o
   4   7  14       19.69       18.69      5.79 o
   5   7  14      782.07      829.85      8.32 o
   6   7  14       10.34        6.02      7.47 o
   7   7  14      150.37      125.51      7.79 o
   0   8  14       19.59       16.07      8.76 o
   1   8  14       70.41       70.04      6.14 o
   2   8  14       61.54       45.07      5.78 o
   3   8  14      278.59      310.69      6.86 o
   4   8  14        9.35       11.22      6.70 o
   5   8  14       19.42       17.38      7.01 o
   6   8  14        1.29       -1.98      7.59 o
   1   9  14       10.92        7.79      6.30 o
   2   9  14      291.51      269.96      7.37 o
   3   9  14      111.00      103.84      8.05 o
   4   9  14       98.18      103.49      6.61 o
   5   9  14      242.20      254.84      7.90 o
   0  10  14      390.80      397.59     12.51 o
   1  10  14       12.00       12.06      7.55 o
   2  10  14       43.91       38.55      7.94 o
   3  10  14      106.08      102.52      7.48 o
   4  10  14      352.66      348.26     10.79 o
   1  11  14      680.79      765.89     16.81 o
   2  11  14       19.22       22.42      8.73 o
   3  11  14        3.93        6.81      9.27 o
   0  12  14       10.72        9.46     11.83 o
   1  12  14      141.24      162.78      8.40 o
   1   1  15        1.44        3.74      4.82 o
   2   1  15        7.70        6.43      4.72 o
   3   1  15      586.85      617.45      7.47 o
   4   1  15     1611.77     1732.32     29.07 o
   5   1  15       14.96       11.88      4.63 o
   6   1  15      126.29      114.44      5.05 o
   7   1  15       13.27        4.02      5.44 o
   8   1  15      132.39      122.72      6.35 o
   0   2  15      382.29      359.49     10.65 o
   1   2  15       10.35       13.15      4.72 o
   2   2  15       84.99       84.36      5.40 o
   3   2  15      200.43      182.65      5.30 o
   4   2  15        2.33        3.50      5.26 o
   5   2  15       14.98        8.52      5.21 o
   6   2  15     2749.14     2916.06     15.11 o
   7   2  15      132.61      143.29      6.51 o
   8   2  15       15.02       12.70      6.73 o
   1   3  15     1443.49     1435.64     20.29 o
   2   3  15       51.65       53.13      5.34 o
   3   3  15       74.24       84.87      5.46 o
   4   3  15      455.70      484.45      6.51 o
   5   3  15       71.26       70.98      5.04 o
   6   3  15      187.72      192.67      5.51 o
   7   3  15        0.08        1.84      5.61 o
   8   3  15       38.19       29.64      7.14 o
   0   4  15     2903.71     2866.67     32.98 o
   1   4  15        2.18       -0.64      5.45 o
   2   4  15        0.23        2.31      5.18 o
   3   4  15       33.91       37.43      5.34 o
   4   4  15        3.94        1.08      5.37 o
   5   4  15       14.05       14.65      5.92 o
   6   4  15      272.92      291.53      6.49 o
   7   4  15        4.03        6.62      6.09 o
   1   5  15        7.26        3.88      5.26 o
   2   5  15     1605.12     1624.11     22.78 o
   3   5  15       22.58       21.41      5.42 o
   4   5  15       21.66       17.59      5.52 o
   5   5  15       37.27       23.36      5.46 o
   6   5  15      227.95      258.43      6.50 o
   7   5  15       13.73       14.37      6.92 o
   0   6  15     1806.12     1859.07     18.69 o
   1   6  15      270.70      266.25      6.64 o
   2   6  15      260.01      260.60      6.11 o
   3   6  15       22.87       14.09      5.25 o
   4   6  15      431.33      445.94      7.02 o
   5   6  15       47.21       47.26      4.95 o
   6   6  15      206.02      220.61      7.27 o
   7   6  15       40.55       18.73      7.16 o
   1   7  15      253.70      240.97      6.42 o
   2   7  15       54.62       52.72      6.26 o
   3   7  15        3.12        1.26      5.51 o
   4   7  15     1326.21     1427.54     27.27 o
   5   7  15        0.80       -1.71      6.18 o
   6   7  15       74.66       81.25      6.56 o
   0   8  15       45.55       48.77      8.96 o
   1   8  15      146.41      146.14      6.73 o
   2   8  15      226.74      200.38      6.05 o
   3   8  15       33.51       26.34      6.20 o
   4   8  15        0.00       -3.15      6.12 o
   5   8  15      132.58      130.13      6.68 o
   6   8  15       74.85       72.59      7.87 o
   1   9  15      221.98      227.66      6.84 o
   2   9  15      334.55      363.32      6.98 o
   3   9  15      734.32      820.23      9.79 o
   4   9  15       21.79       20.51      6.88 o
   5   9  15        7.49        7.95      7.74 o
   0  10  15       16.75       17.48     10.08 o
   1  10  15        1.57        3.08      7.68 o
   2  10  15      138.77      144.72      8.25 o
   3  10  15       17.53       13.44      6.92 o
   4  10  15       62.74       56.53      7.29 o
   1  11  15       43.18       38.26      8.86 o
   2  11  15       15.25        8.70      8.59 o
   3  11  15       73.45       66.07      9.16 o
   0   0  16      517.67      560.74     37.12 o
   1   0  16      715.13      768.70     12.08 o
   2   0  16     5890.14     5876.20     26.98 o
   3   0  16     3254.64     3108.88     33.37 o
   4   0  16     3081.23     3398.81     63.52 o
   5   0  16      161.71      163.88      8.29 o
   6   0  16       13.56       12.73      7.91 o
   7   0  16        0.44        2.31      7.45 o
   8   0  16      131.41      121.29      9.92 o
   1   1  16       52.58       58.96      5.05 o
   2   1  16      506.33      520.09      6.58 o
   3   1  16       32.65       27.60      4.87 o
   4   1  16      370.47      391.04      9.21 o
   5   1  16      134.19      138.46      6.44 o
   6   1  16       92.99      101.91      4.50 o
   7   1  16       12.95       11.35      6.21 o
   8   1  16       16.56        8.54      5.54 o
   0   2  16      546.83      547.65     13.62 o
   1   2  16      594.78      568.75      9.09 o
   2   2  16     1077.32     1095.32     12.75 o
   3   2  16      154.17      147.24      5.23 o
   4   2  16      104.15       96.67      5.61 o
   5   2  16      269.29      292.76      6.26 o
   6   2  16      593.98      639.57     15.43 o
   7   2  16       77.40       75.60      5.64 o
   8   2  16       20.04       14.83      6.60 o
   1   3  16       28.16       25.84      4.87 o
   2   3  16       11.30       10.84      4.61 o
   3   3  16      248.36      234.92      6.13 o
   4   3  16      323.19      328.53      6.74 o
   5   3  16      320.65      336.19      6.88 o
   6   3  16      397.30      419.65      6.50 o
   7   3  16       66.31       56.33      6.45 o
   0   4  16      314.93      306.02      8.74 o
   1   4  16      100.81       96.87      5.76 o
   2   4  16      248.68      237.72      5.91 o
   3   4  16       28.27       34.29      5.40 o
   4   4  16      155.91      149.33      6.12 o
   5   4  16     1140.98     1165.05     22.47 o
   6   4  16       34.51       25.50      6.19 o
   7   4  16        0.80        0.54      6.90 o
   1   5  16        0.36        0.83      5.04 o
   2   5  16       12.32       10.80      4.90 o
   3   5  16       35.00       39.57      5.52 o
   4   5  16      166.91      158.11      5.56 o
   5   5  16       63.96       61.24      5.36 o
   6   5  16        1.42       -0.28      5.93 o
   7   5  16        7.64        5.29      6.73 o
   0   6  16       71.45       69.28      7.27 o
   1   6  16      118.71      101.30      6.25 o
   2   6  16      342.84      306.53      6.31 o
   3   6  16      951.82      876.68     10.00 o
   4   6  16      434.12      425.58      7.33 o
   5   6  16       13.98        8.76      6.63 o
   6   6  16       88.21       79.84      7.08 o
   7   6  16       46.51       25.54      8.45 o
   1   7  16        0.38        4.23      5.78 o
   2   7  16      142.41      135.71      5.95 o
   3   7  16       21.57       16.04      5.83 o
   4   7  16        8.37        4.49      5.98 o
   5   7  16       11.10        4.04      6.57 o
   6   7  16       11.04        5.36      6.26 o
   0   8  16       85.86       81.50      8.26 o
   1   8  16       82.41       85.13      5.89 o
   2   8  16      133.43      140.86      6.20 o
   3   8  16      267.30      253.22      6.97 o
   4   8  16      106.08      112.88      7.86 o
   5   8  16      158.72      146.42      6.98 o
   1   9  16        2.13        3.06      6.75 o
   2   9  16      439.43      465.24      8.73 o
   3   9  16        0.16        2.06      7.77 o
   4   9  16       65.31       58.21      7.10 o
   5   9  16       11.79        7.40      7.70 o
   0  10  16        4.69       10.10     11.68 o
   1  10  16        0.00        0.92      8.07 o
   2  10  16        2.08        4.79      8.37 o
   3  10  16       39.77       37.12      8.27 o
   4  10  16       71.24       61.01      8.13 o
   1  11  16      214.05      233.93      9.12 o
   2  11  16        6.14        0.54      8.95 o
   1   1  17      354.64      357.59      5.42 o
   2   1  17      149.85      152.39      5.22 o
   3   1  17        9.03        6.55      5.31 o
   4   1  17      186.15      192.15      5.98 o
   5   1  17       93.31       86.55      5.81 o
   6   1  17      128.57      123.43      5.44 o
   7   1  17      148.98      142.05      6.07 o
   0   2  17     1638.44     1633.41     12.97 o
   1   2  17       13.03       10.84      4.59 o
   2   2  17       40.96       44.27      4.91 o
   3   2  17        1.65        4.28      4.82 o
   4   2  17      655.27      672.77      9.36 o
   5   2  17        9.54        9.18      5.58 o
   6   2  17       20.66       17.15      6.16 o
   7   2  17       30.70       29.34      6.12 o
   1   3  17     1943.00     1953.79     27.32 o
   2   3  17       35.16       26.97      4.66 o
   3   3  17       79.04       72.41      5.28 o
   4   3  17       37.34       35.22      5.32 o
   5   3  17      101.60       76.71      5.81 o
   6   3  17        4.52        6.63      5.57 o
   7   3  17        0.48        1.36      6.13 o
   0   4  17        0.67       -1.85      6.81 o
   1   4  17      111.28      104.70      4.96 o
   2   4  17      201.28      202.86      5.27 o
   3   4  17      669.26      620.70      8.09 o
   4   4  17      141.78      138.60      5.25 o
   5   4  17       57.72       57.79      6.14 o
   6   4  17       20.54       21.25      6.45 o
   7   4  17      200.48      185.17      6.92 o
   1   5  17      865.92      835.86      7.31 o
   2   5  17       81.96       91.74      5.38 o
   3   5  17        2.50       -0.19      4.99 o
   4   5  17      139.34      143.80      5.80 o
   5   5  17      227.49      242.41      7.47 o
   6   5  17        2.22        8.19      6.22 o
   7   5  17       16.41       18.18      6.57 o
   0   6  17      964.32      959.69     13.93 o
   1   6  17      278.27      271.20      6.41 o
   2   6  17      247.98      245.01      6.19 o
   3   6  17       23.38       21.77      5.37 o
   4   6  17        0.00       -0.59      5.62 o
   5   6  17        3.36        8.23      7.85 o
   6   6  17      201.22      196.35      7.09 o
   1   7  17      173.16      193.44      6.39 o
   2   7  17      142.00      139.43      6.02 o
   3   7  17        0.15        0.29      5.38 o
   4   7  17       30.48       35.37      7.18 o
   5   7  17       46.34       44.96      6.50 o
   6   7  17       43.56       36.52      6.57 o
   0   8  17      622.94      614.14     20.70 o
   1   8  17       69.78       60.37      5.36 o
   2   8  17       22.69       25.47      5.28 o
   3   8  17        3.50        2.05      7.38 o
   4   8  17       62.06       53.45      7.33 o
   5   8  17       18.07       19.28      6.97 o
   1   9  17      161.00      144.28      7.53 o
   2   9  17       45.36       50.12      7.34 o
   3   9  17      183.30      196.82      8.25 o
   4   9  17       94.43       85.24      7.67 o
   0  10  17        6.47        9.40      9.61 o
   1  10  17       61.44       81.35      7.56 o
   2  10  17      230.47      263.53      9.01 o
   3  10  17      226.55      266.19      9.02 o
   1  11  17       28.36       29.43      8.13 o
   0   0  18        0.45        0.53     11.61 o
   1   0  18     2385.94     2441.26     27.27 o
   2   0  18      409.12      417.89     15.00 o
   3   0  18      937.18      984.54      9.89 o
   4   0  18      587.88      631.87     11.99 o
   5   0  18      166.00      175.00      7.36 o
   6   0  18        0.07        8.78      8.91 o
   7   0  18      275.66      267.02     10.81 o
   1   1  18     1199.01     1267.01     12.54 o
   2   1  18     1152.39     1167.92     19.70 o
   3   1  18      359.41      356.87      6.33 o
   4   1  18      968.54     1070.58     16.91 o
   5   1  18       34.48       25.59      5.69 o
   6   1  18       28.51       22.79      6.41 o
   7   1  18        8.06       12.18      6.39 o
   0   2  18       47.36       39.07      7.61 o
   1   2  18      172.53      172.81      5.71 o
   2   2  18      143.94      141.41      5.05 o
   3   2  18        4.10        1.13      4.89 o
   4   2  18        0.02       -0.76      4.91 o
   5   2  18      302.37      305.20      6.39 o
   6   2  18        0.75        2.82      6.11 o
   7   2  18        0.78       -3.74      5.56 o
   1   3  18      147.89      146.28      4.95 o
   2   3  18      336.39      335.77      6.77 o
   3   3  18       39.96       30.84      5.02 o
   4   3  18        8.80        6.39      5.83 o
   5   3  18      218.53      199.60      5.95 o
   6   3  18      235.02      265.71      7.65 o
   7   3  18        0.00        0.49      6.98 o
   0   4  18       17.38       14.33      6.39 o
   1   4  18       34.98       29.44      5.17 o
   2   4  18       92.39       88.15      5.37 o
   3   4  18      585.51      565.29      8.83 o
   4   4  18       49.93       54.04      6.38 o
   5   4  18      109.13      119.48      6.65 o
   6   4  18       26.08       19.64      6.56 o
   7   4  18      101.10       73.53      6.73 o
   1   5  18        0.07       -0.52      5.71 o
   2   5  18       70.99       44.56      6.17 o
   3   5  18        0.02        2.47      5.25 o
   4   5  18      351.21      337.86      6.32 o
   5   5  18      116.27      110.35      6.94 o
   6   5  18       59.01       51.96      6.00 o
   0   6  18      466.43      576.29     10.50 o
   1   6  18       12.72       15.10      5.79 o
   2   6  18        7.97        2.41      5.56 o
   3   6  18        8.78        2.42      5.88 o
   4   6  18      117.24      122.34      7.19 o
   5   6  18      213.47      225.13      8.45 o
   6   6  18        0.05       -2.85      6.71 o
   1   7  18      251.58      237.26      6.33 o
   2   7  18      143.94      118.38      5.99 o
   3   7  18      169.76      155.21      6.80 o
   4   7  18        4.55        2.79      6.41 o
   5   7  18       52.89       36.43      7.04 o
   0   8  18       14.06       13.10      7.39 o
   1   8  18      143.93      162.04      6.76 o
   2   8  18      239.01      269.42      7.65 o
   3   8  18       18.60        9.13      7.08 o
   4   8  18      133.42      141.31      7.62 o
   5   8  18       37.30       16.55      6.65 o
   1   9  18       84.03       85.66      7.71 o
   2   9  18      285.91      326.75      8.54 o
   3   9  18        1.80        3.45      8.13 o
   4   9  18       31.72       36.50      7.67 o
   0  10  18       17.95       16.26      9.66 o
   1  10  18       55.44       51.40      8.31 o
   2  10  18       10.40        9.57      8.06 o
   3  10  18        1.22        0.52      8.19 o
   1   1  19      106.79      102.96      5.17 o
   2   1  19      364.56      374.72      6.29 o
   3   1  19      135.25      123.88      5.48 o
   4   1  19       46.51       41.87      5.17 o
   5   1  19      133.85      129.30      6.24 o
   6   1  19       46.71       37.89      6.87 o
   7   1  19      121.92      115.55      7.26 o
   0   2  19        9.16        0.68      7.50 o
   1   2  19        0.29       -0.60      4.84 o
   2   2  19       23.28       26.53      5.41 o
   3   2  19      435.48      435.78      7.17 o
   4   2  19     1868.17     2011.66     21.84 o
   5   2  19        3.17        2.97      5.67 o
   6   2  19       16.38        9.50      6.27 o
   7   2  19       20.76       15.58      5.82 o
   1   3  19        3.00        4.96      5.31 o
   2   3  19      378.00      415.17     11.66 o
   3   3  19        0.15        1.09      5.46 o
   4   3  19       43.11       42.33      5.21 o
   5   3  19      378.48      396.39      7.35 o
   6   3  19        1.77        5.75      6.75 o
   7   3  19      113.25      100.43      7.37 o
   0   4  19       13.41        7.19      6.43 o
   1   4  19       14.15       10.92      5.42 o
   2   4  19        5.49        2.84      4.76 o
   3   4  19      122.98      141.62      5.96 o
   4   4  19      471.01      458.09     10.05 o
   5   4  19        3.84        2.50      6.12 o
   6   4  19        8.95       12.89      7.21 o
   1   5  19      748.15      765.23     13.75 o
   2   5  19       62.52       42.17      5.36 o
   3   5  19       12.66        4.44      5.37 o
   4   5  19      289.75      293.60      8.01 o
   5   5  19       26.23       32.35      7.11 o
   6   5  19       14.23        9.97      5.81 o
   0   6  19       11.06        5.03      8.00 o
   1   6  19      418.80      393.83      6.87 o
   2   6  19      333.04      351.94      6.76 o
   3   6  19        0.04        1.45      5.64 o
   4   6  19      217.58      244.76      7.56 o
   5   6  19       22.37       18.52      6.92 o
   6   6  19       71.29       60.13      7.00 o
   1   7  19       19.70       21.75      5.03 o
   2   7  19      313.62      303.39      7.37 o
   3   7  19        5.68        7.02      6.63 o
   4   7  19        5.13       10.76      6.74 o
   5   7  19       54.61       34.53      6.83 o
   0   8  19      149.77      168.28     11.55 o
   1   8  19       68.87       55.47      7.52 o
   2   8  19       27.96       29.95      7.91 o
   3   8  19        1.37        4.14      7.51 o
   4   8  19       34.77       20.82      6.93 o
   1   9  19      111.51       88.13      7.82 o
   2   9  19      135.63      147.85      7.48 o
   3   9  19       34.18       26.24      7.60 o
   0  10  19      150.54      173.97     12.40 o
   1  10  19       25.88       21.26      7.85 o
   2  10  19        0.38        5.26      7.96 o
   0   0  20    17444.11    18915.54   1067.22 o
   1   0  20      230.55      265.54      7.96 o
   2   0  20      692.15      775.11     11.49 o
   3   0  20       63.00       61.28      7.37 o
   4   0  20       16.70       17.86      7.25 o
   5   0  20       32.02       26.02      8.92 o
   6   0  20       52.47       35.57     10.24 o
   7   0  20       41.71       25.29      9.02 o
   1   1  20      595.71      575.81     12.08 o
   2   1  20     1876.06     1927.91     36.84 o
   3   1  20       30.07       24.52      5.09 o
   4   1  20        2.18        3.87      5.60 o
   5   1  20        2.97        7.32      5.84 o
   6   1  20      110.26      116.44      7.43 o
   7   1  20       70.11       57.85      6.26 o
   0   2  20       20.84       18.59      6.92 o
   1   2  20        3.13        5.93      4.90 o
   2   2  20      130.33      122.21      5.31 o
   3   2  20        1.59        1.41      4.85 o
   4   2  20       16.25       13.24      5.16 o
   5   2  20       84.18       86.04      6.57 o
   6   2  20      125.75      130.61      6.92 o
   1   3  20       11.22        7.57      4.94 o
   2   3  20      351.24      363.83      8.46 o
   3   3  20       90.54       84.80      5.32 o
   4   3  20      613.36      615.98     11.27 o
   5   3  20      251.59      267.89      7.31 o
   6   3  20        0.10       -2.90      7.26 o
   0   4  20        0.14       -3.99      8.58 o
   1   4  20       10.05        9.69      5.02 o
   2   4  20      752.93      731.46     18.07 o
   3   4  20      404.15      393.57      8.14 o
   4   4  20       61.15       60.11      6.11 o
   5   4  20       74.32       69.14      7.20 o
   6   4  20      159.37      143.48      8.13 o
   1   5  20      252.98      243.73      6.02 o
   2   5  20      982.58      927.84     16.48 o
   3   5  20       18.74       15.94      6.02 o
   4   5  20        0.18       -2.40      6.99 o
   5   5  20       52.35       40.98      7.25 o
   6   5  20       20.94       12.67      6.08 o
   0   6  20     3784.41     3793.75     58.54 o
   1   6  20       16.45       19.83      5.20 o
   2   6  20      116.51       98.49      5.69 o
   3   6  20       46.81       43.92      7.43 o
   4   6  20        5.96        5.04      7.06 o
   5   6  20      218.17      220.76      7.92 o
   1   7  20       10.59        8.06      6.94 o
   2   7  20       55.44       38.72      6.52 o
   3   7  20       57.42       39.30      8.01 o
   4   7  20        0.00       -2.27      8.08 o
   5   7  20       18.77       11.39      7.12 o
   0   8  20        0.02       -1.34     11.14 o
   1   8  20      300.66      310.46      7.90 o
   2   8  20        3.86        2.37      7.15 o
   3   8  20       10.27       14.47      8.09 o
   4   8  20        0.00       -1.36      6.75 o
   1   9  20       29.81       12.36      6.43 o
   2   9  20        1.05       -3.05      7.76 o
   3   9  20       26.65       18.71      8.12 o
   0  10  20      114.47      135.74     12.47 o
   1  10  20      101.24       71.98     11.06 o
   1   1  21      375.21      396.92      7.43 o
   2   1  21     1092.04     1183.51     25.36 o
   3   1  21       14.07       11.72      5.09 o
   4   1  21      307.94      311.66      5.67 o
   5   1  21       68.93       59.60      6.86 o
   6   1  21       11.25        9.03      6.88 o
   0   2  21      128.08      136.10      8.17 o
   1   2  21      156.06      163.68      5.23 o
   2   2  21     1383.04     1491.47     29.82 o
   3   2  21      416.88      433.28      6.58 o
   4   2  21      144.90      138.95      5.72 o
   5   2  21       10.27       10.57      7.04 o
   6   2  21        6.91        9.09      6.60 o
   1   3  21      141.25      153.56      5.89 o
   2   3  21      601.59      597.42      7.09 o
   3   3  21        2.85       -2.76      5.63 o
   4   3  21       41.52       29.70      6.72 o
   5   3  21       95.97       98.90      7.04 o
   6   3  21        2.09       -1.55      6.97 o
   0   4  21      844.99      817.21     35.69 o
   1   4  21      150.74      152.55      5.94 o
   2   4  21      136.81      134.48      5.32 o
   3   4  21       18.65       12.58      5.03 o
   4   4  21      157.70      145.89      7.30 o
   5   4  21       12.01        1.05      6.87 o
   6   4  21       77.38       59.29      6.99 o
   1   5  21      135.69      140.55      5.38 o
   2   5  21      381.76      366.23      6.22 o
   3   5  21      214.26      228.76      7.47 o
   4   5  21      160.96      157.76      7.52 o
   5   5  21       14.80        4.53      6.98 o
   0   6  21       87.69       92.08      8.52 o
   1   6  21      159.60      161.89      5.70 o
   2   6  21        0.18       -1.04      6.95 o
   3   6  21       47.34       36.24      7.51 o
   4   6  21        0.00        0.69      6.50 o
   5   6  21      145.15      156.15      9.86 o
   1   7  21        8.25        1.37      7.05 o
   2   7  21        6.83       10.33      7.50 o
   3   7  21       64.05       61.87      7.06 o
   4   7  21      151.24      155.10      7.79 o
   0   8  21       12.14        8.91     10.20 o
   1   8  21       22.91       19.70      7.60 o
   2   8  21      122.55      110.64      7.32 o
   3   8  21        4.49        1.10      7.01 o
   1   9  21      121.04      114.64      7.40 o
   2   9  21        2.28        3.86      7.12 o
   0   0  22     2274.30     2518.37     34.51 o
   1   0  22        1.39        1.13      7.82 o
   2   0  22      236.94      272.95      9.82 o
   3   0  22      103.86       97.51      7.65 o
   4   0  22      557.18      632.78     11.54 o
   5   0  22       34.88       40.29      8.57 o
   6   0  22        2.07       -1.23     11.57 o
   1   1  22      802.02      817.11     10.39 o
   2   1  22      224.81      253.34      5.77 o
   3   1  22      310.91      339.47      8.51 o
   4   1  22        6.20       11.26      6.09 o
   5   1  22       30.61       23.91      6.08 o
   6   1  22        6.58        4.70      7.72 o
   0   2  22      186.32      217.94      9.46 o
   1   2  22      174.95      181.40      6.28 o
   2   2  22      423.47      459.59      9.64 o
   3   2  22      129.47      139.96      5.56 o
   4   2  22        0.19        2.93      6.31 o
   5   2  22        0.01       -2.87      7.15 o
   6   2  22      182.11      169.78      7.55 o
   1   3  22        1.52        2.14      5.09 o
   2   3  22       17.19       13.78      5.42 o
   3   3  22      568.92      605.48      9.57 o
   4   3  22       23.17       19.75      7.43 o
   5   3  22       66.14       51.66      7.37 o
   6   3  22        0.14        4.14      7.85 o
   0   4  22      751.58      733.81     18.22 o
   1   4  22        0.00        0.23      5.37 o
   2   4  22      102.23      107.86      5.30 o
   3   4  22      232.38      255.09      6.71 o
   4   4  22       14.12       10.80      6.22 o
   5   4  22        7.70        7.66      6.92 o
   1   5  22       49.79       32.76      5.81 o
   2   5  22        6.12       -0.17      7.32 o
   3   5  22      105.02      108.95      8.11 o
   4   5  22        3.22        4.90      6.30 o
   5   5  22        1.46        0.20      6.43 o
   0   6  22      122.77      102.07     10.07 o
   1   6  22        0.26        0.01      6.36 o
   2   6  22      157.77      152.77      7.42 o
   3   6  22       50.37       50.30      6.68 o
   4   6  22       10.33        1.74      6.67 o
   1   7  22       23.08       13.79      7.16 o
   2   7  22       64.62       63.84      7.33 o
   3   7  22      311.65      332.83      8.51 o
   4   7  22        1.39        8.75      7.42 o
   0   8  22      104.14      104.13      9.76 o
   1   8  22      190.35      204.20      8.17 o
   2   8  22      118.21      102.24      8.03 o
   3   8  22        6.67        1.90      9.72 o
   1   9  22       11.18        4.82     10.71 o
   1   1  23       19.43       14.80      5.38 o
   2   1  23        9.32        7.75      5.14 o
   3   1  23      118.67      109.58      6.21 o
   4   1  23        5.85        5.46      6.44 o
   5   1  23       22.23       20.56      6.64 o
   0   2  23      393.08      410.19      9.24 o
   1   2  23      640.98      670.11      6.45 o
   2   2  23      250.82      255.89      6.08 o
   3   2  23       21.78       17.51      7.76 o
   4   2  23       16.62       12.92      7.06 o
   5   2  23       10.95       10.34      8.15 o
   1   3  23        9.27        9.13      5.38 o
   2   3  23      346.59      383.96      7.79 o
   3   3  23       16.79       14.00      6.42 o
   4   3  23       37.23       29.64      6.63 o
   5   3  23       50.00       38.27      7.44 o
   0   4  23      100.51      101.96      7.22 o
   1   4  23      672.64      692.58     13.36 o
   2   4  23        3.60        5.41      6.32 o
   3   4  23        8.78        6.73      6.73 o
   4   4  23       45.13       38.74      7.61 o
   5   4  23       73.35       64.10      6.94 o
   1   5  23        7.44        8.09      6.34 o
   2   5  23        3.53       -2.95      7.41 o
   3   5  23      344.63      370.65      8.35 o
   4   5  23       20.99       10.42      6.70 o
   0   6  23      222.57      228.96      9.92 o
   1   6  23        1.67        4.67      6.45 o
   2   6  23       51.24       33.57      6.42 o
   3   6  23        0.01        3.13      6.64 o
   4   6  23       42.09       28.17      6.90 o
   1   7  23       67.94       56.31      7.09 o
   2   7  23       24.50       18.76      6.72 o
   3   7  23      200.35      183.02      7.95 o
   0   8  23       17.64       10.79      9.63 o
   1   8  23        3.56        3.74      6.50 o
   2   8  23       28.48        9.54     11.99 o
   0   0  24      236.88      293.26     17.66 o
   1   0  24      115.93      119.08      8.37 o
   2   0  24     1281.29     1445.72     22.46 o
   3   0  24       28.67       25.13      8.51 o
   4   0  24      320.65      339.25     15.85 o
   5   0  24       27.21       19.32     10.43 o
   1   1  24      205.61      206.54      5.92 o
   2   1  24      641.35      722.76     15.08 o
   3   1  24       42.89       27.28      6.50 o
   4   1  24       91.93       95.71      7.75 o
   5   1  24       52.28       47.15      6.57 o
   0   2  24      332.30      319.40     11.19 o
   1   2  24       18.63       13.10      5.23 o
   2   2  24        1.06        0.72      6.35 o
   3   2  24       24.21       22.72      6.75 o
   4   2  24      108.15      100.15      7.78 o
   5   2  24       72.13       62.49      6.88 o
   1   3  24       15.10       15.80      6.58 o
   2   3  24       55.87       45.55      6.50 o
   3   3  24        1.51       -1.38      7.10 o
   4   3  24      396.19      407.06     12.90 o
   5   3  24       14.46       15.99      9.64 o
   0   4  24      837.44      896.15     21.04 o
   1   4  24        6.24        3.45      6.17 o
   2   4  24       85.78       70.01      6.94 o
   3   4  24       13.54        8.58      7.19 o
   4   4  24       12.77        8.98      6.96 o
   1   5  24      162.08      136.86      7.12 o
   2   5  24       83.58       83.30      6.77 o
   3   5  24        9.98        8.19      6.69 o
   4   5  24        5.15        4.59      7.79 o
   0   6  24        1.17        6.40      8.55 o
   1   6  24       36.89       26.19      6.63 o
   2   6  24      456.80      471.99      8.13 o
   3   6  24       24.51       12.35      7.10 o
   1   7  24       70.86       60.31      6.89 o
   2   7  24       54.27       30.27      7.90 o
   1   1  25       98.19      108.69      6.88 o
   2   1  25       29.40       21.74      6.04 o
   3   1  25        2.26        5.12      6.73 o
   4   1  25      163.54      163.77      7.39 o
   0   2  25       22.88       14.68      9.08 o
   1   2  25      527.07      609.66      7.87 o
   2   2  25       10.33       -0.36      6.75 o
   3   2  25       93.51       93.73      6.79 o
   4   2  25      134.39      129.05      7.37 o
   1   3  25        1.70        4.03      6.14 o
   2   3  25       62.30       71.13      6.70 o
   3   3  25      204.02      238.21      8.85 o
   4   3  25      127.25      130.07      7.76 o
   0   4  25      712.62      825.35     35.32 o
   1   4  25       81.46       81.71      7.66 o
   2   4  25      107.48      106.63      6.84 o
   3   4  25       70.27       49.69      7.11 o
   4   4  25       42.28       32.34      7.94 o
   1   5  25        2.50       -0.17      7.59 o
   2   5  25      249.30      255.04      8.68 o
   3   5  25       53.94       47.12      7.94 o
   0   6  25      392.45      370.72     17.74 o
   1   6  25        1.34       -1.06      7.34 o
   2   6  25       15.11        8.18      7.14 o
   0   0  26        7.18       -2.98     12.88 o
   1   0  26      170.51      166.32      9.68 o
   2   0  26        5.04        2.19      9.18 o
   3   0  26       54.24       41.13     10.41 o
   4   0  26      165.88      145.32     10.94 o
   1   1  26      365.27      410.41     11.55 o
   2   1  26        7.82        3.36      6.83 o
   3   1  26       16.14       10.39      7.66 o
   4   1  26       94.70       86.58      7.34 o
   0   2  26       76.52       75.58      9.37 o
   1   2  26        9.29       11.79      6.82 o
   2   2  26        0.95       -0.27      7.16 o
   3   2  26       41.31       49.06      6.72 o
   4   2  26        0.34       -3.03      7.47 o
   1   3  26       68.01       57.38      6.69 o
   2   3  26        8.61        6.77      8.08 o
   3   3  26       78.71       67.40      6.92 o
   0   4  26      850.40      981.03     15.19 o
   1   4  26       35.76       34.55      7.72 o
   2   4  26        5.55        9.57      7.28 o
   3   4  26        1.31        1.58      7.40 o
   1   5  26       85.56       67.39      6.88 o
   2   5  26       26.33       17.96      7.12 o
   0   6  26       22.14       17.75     11.89 o
   1   6  26       62.56       45.85     14.01 o
   1   1  27       12.51       13.58      7.20 o
   2   1  27       47.14       32.80      7.02 o
   3   1  27       24.59       21.22      6.30 o
   0   2  27       56.97       53.98      9.52 o
   1   2  27      113.35       95.79      6.62 o
   2   2  27      105.19      105.04      7.01 o
   3   2  27       13.50       11.93      6.78 o
   1   3  27       89.97       74.84      7.23 o
   2   3  27      163.42      180.29      7.00 o
   0   4  27        1.52       -2.62     11.69 o
   1   4  27       39.31       33.41      6.88 o
   2   4  27       23.74       17.50      7.45 o
   0   0  28     1375.76     1460.73    154.59 o
   1   0  28        3.63        2.13     10.28 o
   2   0  28       65.81       60.32     10.77 o
   1   1  28       14.85        8.21      7.32 o
   2   1  28        8.95       11.63      7.09 o
   0   2  28       18.36       13.37     10.37 o
   1   2  28       49.89       42.11      7.48 o
   2   2  28       15.35       11.56     10.54 o
   1   3  28       31.33       20.48      7.52 o
 
